# Supplementary material for: Large-Scale Screening of Per- and Polyfluoroalkyl Substance Binding Interactions and Their Mixtures with Nuclear Receptors
Source: Int J Mol Sci. 2024 Jul 28;25(15):8241. doi: 10.3390/ijms25158241 (PMC11312074; doi:10.3390/ijms25158241)
Supplement: Supplementary file 1 [file ijms-25-08241-s001.zip]

Archive with 3 entries (3 files):
- Supplementary Figures.pdf
- Supplementary file Python Code.pdf
- Supplementary Tables.xlsx
