# Supplementary material for: Large-Scale Screening of Per- and Polyfluoroalkyl Substance Binding Interactions and Their Mixtures with Nuclear Receptors
Source: Int J Mol Sci. 2024 Jul 28;25(15):8241. doi: 10.3390/ijms25158241 (PMC11312074; doi:10.3390/ijms25158241)
Supplement: Supplementary file 1 [file ijms-25-08241-s001.zip › Supplementary Tables.xlsx]

## Sheet: Supplementary Table 1
Docking scores for known PPARy ligands as well as known ligands for other nuclear receptors. All ligands are bound to the orthosteric binding site and are within 5Å of known amino acid residues including HIS323, TYR327, and LEU330.
Ligands	Docking Score (Kcal/mol)
Indeglitazar	-9
15-deoxy-Δ-12,14-prostaglandin J2	-7.4
Estradiol	-7.2
Liothyronine	-6.4
Calcitriol	-6.1
Testosterone	-5.9
Progesterone	-5.5
Cholic Acid	-5.3

## Sheet: Supplementary Table 2
Comparing the Binding Affinities of Natural Ligands between PXR and Different External Protein Receptors.
Ligand Name	Orthosteric Site Binding Affinity (Kcal/Mol)	Allosteric AF-2 Site Binding Affinity (Kcal/Mol)
Vitamin K2	-9.6	-5.1
Garcinoic Acid	-9.4	-4.8
5-beta-pregnane-3-20-dione	-8.6	-4.6
3-keto-lithocholic acid	-8.1	-4.6
Ginkgolide A	-8.1	-5.1
Hyperforin	-7.9	-5
Lithocholic Acid	-7.9	-4.7
Lovastatin	-7.9	-5.6
Chenodeoxycholic Acid	-7.7	-3.7
15-deoxy-delta-12-14-prostaglandinJ2	-7.3	-4.7
8S-HETE	-7.3	-4.3
Cholesterol	-7.3	-3.5
Heme	-7.2	N/A
25-hydroxycholesterol	-7	-3.7
Tretinoin	-7	-0.8
Triiodothyronine	-7	-3.9
Schisandrin A	-6.3	-5.3
LTB4	-6.1	-4.4
Pristanic Acid	-6.1	-4.4

## Sheet: Supplementary Table 3
The docking scores of PFAS chemicals at the VDR orthosteric site are shown below.
Ligand	Binding Affinity
untitled_line_3638__input3638.pdbqt.txt	-14.7
untitled_line_2067__input2067.pdbqt.txt	-14.5
untitled_line_8027__input8024.pdbqt.txt	-13.6
untitled_line_1387__input1387.pdbqt.txt	-13.4
untitled_line_4930__input4929.pdbqt.txt	-13.4
untitled_line_799__input799.pdbqt.txt	-13.4
untitled_line_8164__input8161.pdbqt.txt	-13.4
untitled_line_2702__input2702.pdbqt.txt	-13.3
untitled_line_1565__input1565.pdbqt.txt	-13.2
untitled_line_2179__input2179.pdbqt.txt	-13.2
untitled_line_4183__input4183.pdbqt.txt	-13.2
untitled_line_6227__input6224.pdbqt.txt	-13.2
untitled_line_7729__input7726.pdbqt.txt	-13.2
untitled_line_8838__input8835.pdbqt.txt	-13.2
untitled_line_9508__input9505.pdbqt.txt	-13.2
untitled_line_9580__input9577.pdbqt.txt	-13.2
untitled_line_9666__input9663.pdbqt.txt	-13.2
untitled_line_1979__input1979.pdbqt.txt	-13.1
untitled_line_2532__input2532.pdbqt.txt	-13.1
untitled_line_3600__input3600.pdbqt.txt	-13.1
untitled_line_3678__input3678.pdbqt.txt	-13.1
untitled_line_5275__input5273.pdbqt.txt	-13.1
untitled_line_6576__input6573.pdbqt.txt	-13.1
untitled_line_84__input84.pdbqt.txt	-13.1
untitled_line_1265__input1265.pdbqt.txt	-13
untitled_line_3465__input3465.pdbqt.txt	-13
untitled_line_6007__input6004.pdbqt.txt	-13
untitled_line_6023__input6020.pdbqt.txt	-13
untitled_line_7688__input7685.pdbqt.txt	-13
untitled_line_9390__input9387.pdbqt.txt	-13
untitled_line_2848__input2848.pdbqt.txt	-12.9
untitled_line_312__input312.pdbqt.txt	-12.9
untitled_line_4128__input4128.pdbqt.txt	-12.9
untitled_line_5061__input5060.pdbqt.txt	-12.9
untitled_line_5816__input5813.pdbqt.txt	-12.9
untitled_line_5820__input5817.pdbqt.txt	-12.9
untitled_line_6414__input6411.pdbqt.txt	-12.9
untitled_line_6796__input6793.pdbqt.txt	-12.9
untitled_line_7455__input7452.pdbqt.txt	-12.9
untitled_line_7734__input7731.pdbqt.txt	-12.9
untitled_line_7959__input7956.pdbqt.txt	-12.9
untitled_line_8454__input8451.pdbqt.txt	-12.9
untitled_line_855__input855.pdbqt.txt	-12.9
untitled_line_8617__input8614.pdbqt.txt	-12.9
untitled_line_2114__input2114.pdbqt.txt	-12.8
untitled_line_3056__input3056.pdbqt.txt	-12.8
untitled_line_3951__input3951.pdbqt.txt	-12.8
untitled_line_4766__input4765.pdbqt.txt	-12.8
untitled_line_6260__input6257.pdbqt.txt	-12.8
untitled_line_6740__input6737.pdbqt.txt	-12.8
untitled_line_7864__input7861.pdbqt.txt	-12.8
untitled_line_8127__input8124.pdbqt.txt	-12.8
untitled_line_883__input883.pdbqt.txt	-12.8
untitled_line_907__input907.pdbqt.txt	-12.8
untitled_line_1703__input1703.pdbqt.txt	-12.7
untitled_line_178__input178.pdbqt.txt	-12.7
untitled_line_2176__input2176.pdbqt.txt	-12.7
untitled_line_2410__input2410.pdbqt.txt	-12.7
untitled_line_284__input284.pdbqt.txt	-12.7
untitled_line_2942__input2942.pdbqt.txt	-12.7
untitled_line_3286__input3286.pdbqt.txt	-12.7
untitled_line_3471__input3471.pdbqt.txt	-12.7
untitled_line_3515__input3515.pdbqt.txt	-12.7
untitled_line_3772__input3772.pdbqt.txt	-12.7
untitled_line_3932__input3932.pdbqt.txt	-12.7
untitled_line_4373__input4372.pdbqt.txt	-12.7
untitled_line_7772__input7769.pdbqt.txt	-12.7
untitled_line_9705__input9702.pdbqt.txt	-12.7
untitled_line_1567__input1567.pdbqt.txt	-12.6
untitled_line_2847__input2847.pdbqt.txt	-12.6
untitled_line_3023__input3023.pdbqt.txt	-12.6
untitled_line_3264__input3264.pdbqt.txt	-12.6
untitled_line_3352__input3352.pdbqt.txt	-12.6
untitled_line_3447__input3447.pdbqt.txt	-12.6
untitled_line_3679__input3679.pdbqt.txt	-12.6
untitled_line_4544__input4543.pdbqt.txt	-12.6
untitled_line_50__input50.pdbqt.txt	-12.6
untitled_line_5348__input5346.pdbqt.txt	-12.6
untitled_line_5693__input5691.pdbqt.txt	-12.6
untitled_line_6795__input6792.pdbqt.txt	-12.6
untitled_line_7342__input7339.pdbqt.txt	-12.6
untitled_line_7929__input7926.pdbqt.txt	-12.6
untitled_line_9082__input9079.pdbqt.txt	-12.6
untitled_line_9137__input9134.pdbqt.txt	-12.6
untitled_line_1336__input1336.pdbqt.txt	-12.5
untitled_line_1655__input1655.pdbqt.txt	-12.5
untitled_line_1980__input1980.pdbqt.txt	-12.5
untitled_line_2023__input2023.pdbqt.txt	-12.5
untitled_line_204__input204.pdbqt.txt	-12.5
untitled_line_2374__input2374.pdbqt.txt	-12.5
untitled_line_2450__input2450.pdbqt.txt	-12.5
untitled_line_3670__input3670.pdbqt.txt	-12.5
untitled_line_3710__input3710.pdbqt.txt	-12.5
untitled_line_4182__input4182.pdbqt.txt	-12.5
untitled_line_4383__input4382.pdbqt.txt	-12.5
untitled_line_5627__input5625.pdbqt.txt	-12.5
untitled_line_6259__input6256.pdbqt.txt	-12.5
untitled_line_6380__input6377.pdbqt.txt	-12.5
untitled_line_6960__input6957.pdbqt.txt	-12.5
untitled_line_7106__input7103.pdbqt.txt	-12.5
untitled_line_7908__input7905.pdbqt.txt	-12.5
untitled_line_8109__input8106.pdbqt.txt	-12.5
untitled_line_8176__input8173.pdbqt.txt	-12.5
untitled_line_9184__input9181.pdbqt.txt	-12.5
untitled_line_9574__input9571.pdbqt.txt	-12.5
untitled_line_9787__input9784.pdbqt.txt	-12.5
untitled_line_979__input979.pdbqt.txt	-12.5
untitled_line_1044__input1044.pdbqt.txt	-12.4
untitled_line_1326__input1326.pdbqt.txt	-12.4
untitled_line_1558__input1558.pdbqt.txt	-12.4
untitled_line_1773__input1773.pdbqt.txt	-12.4
untitled_line_1942__input1942.pdbqt.txt	-12.4
untitled_line_224__input224.pdbqt.txt	-12.4
untitled_line_2734__input2734.pdbqt.txt	-12.4
untitled_line_3033__input3033.pdbqt.txt	-12.4
untitled_line_3970__input3970.pdbqt.txt	-12.4
untitled_line_421__input421.pdbqt.txt	-12.4
untitled_line_5145__input5144.pdbqt.txt	-12.4
untitled_line_5270__input5268.pdbqt.txt	-12.4
untitled_line_5549__input5547.pdbqt.txt	-12.4
untitled_line_6024__input6021.pdbqt.txt	-12.4
untitled_line_6447__input6444.pdbqt.txt	-12.4
untitled_line_6776__input6773.pdbqt.txt	-12.4
untitled_line_8673__input8670.pdbqt.txt	-12.4
untitled_line_8716__input8713.pdbqt.txt	-12.4
untitled_line_8753__input8750.pdbqt.txt	-12.4
untitled_line_8816__input8813.pdbqt.txt	-12.4
untitled_line_9490__input9487.pdbqt.txt	-12.4
untitled_line_9561__input9558.pdbqt.txt	-12.4
untitled_line_9833__input9830.pdbqt.txt	-12.4
untitled_line_1089__input1089.pdbqt.txt	-12.3
untitled_line_1159__input1159.pdbqt.txt	-12.3
untitled_line_1226__input1226.pdbqt.txt	-12.3
untitled_line_1893__input1893.pdbqt.txt	-12.3
untitled_line_2283__input2283.pdbqt.txt	-12.3
untitled_line_2412__input2412.pdbqt.txt	-12.3
untitled_line_2689__input2689.pdbqt.txt	-12.3
untitled_line_2872__input2872.pdbqt.txt	-12.3
untitled_line_3533__input3533.pdbqt.txt	-12.3
untitled_line_3617__input3617.pdbqt.txt	-12.3
untitled_line_428__input428.pdbqt.txt	-12.3
untitled_line_4913__input4912.pdbqt.txt	-12.3
untitled_line_5164__input5162.pdbqt.txt	-12.3
untitled_line_5962__input5959.pdbqt.txt	-12.3
untitled_line_6234__input6231.pdbqt.txt	-12.3
untitled_line_6265__input6262.pdbqt.txt	-12.3
untitled_line_7172__input7169.pdbqt.txt	-12.3
untitled_line_8266__input8263.pdbqt.txt	-12.3
untitled_line_8741__input8738.pdbqt.txt	-12.3
untitled_line_8953__input8950.pdbqt.txt	-12.3
untitled_line_9442__input9439.pdbqt.txt	-12.3
untitled_line_115__input115.pdbqt.txt	-12.2
untitled_line_1433__input1433.pdbqt.txt	-12.2
untitled_line_1436__input1436.pdbqt.txt	-12.2
untitled_line_1494__input1494.pdbqt.txt	-12.2
untitled_line_1854__input1854.pdbqt.txt	-12.2
untitled_line_2783__input2783.pdbqt.txt	-12.2
untitled_line_2866__input2866.pdbqt.txt	-12.2
untitled_line_290__input290.pdbqt.txt	-12.2
untitled_line_3017__input3017.pdbqt.txt	-12.2
untitled_line_3193__input3193.pdbqt.txt	-12.2
untitled_line_3502__input3502.pdbqt.txt	-12.2
untitled_line_3520__input3520.pdbqt.txt	-12.2
untitled_line_3562__input3562.pdbqt.txt	-12.2
untitled_line_4246__input4246.pdbqt.txt	-12.2
untitled_line_4250__input4250.pdbqt.txt	-12.2
untitled_line_4806__input4805.pdbqt.txt	-12.2
untitled_line_5063__input5062.pdbqt.txt	-12.2
untitled_line_5243__input5241.pdbqt.txt	-12.2
untitled_line_5433__input5431.pdbqt.txt	-12.2
untitled_line_543__input543.pdbqt.txt	-12.2
untitled_line_5808__input5805.pdbqt.txt	-12.2
untitled_line_6603__input6600.pdbqt.txt	-12.2
untitled_line_6716__input6713.pdbqt.txt	-12.2
untitled_line_6789__input6786.pdbqt.txt	-12.2
untitled_line_6875__input6872.pdbqt.txt	-12.2
untitled_line_6918__input6915.pdbqt.txt	-12.2
untitled_line_6943__input6940.pdbqt.txt	-12.2
untitled_line_7118__input7115.pdbqt.txt	-12.2
untitled_line_7168__input7165.pdbqt.txt	-12.2
untitled_line_8136__input8133.pdbqt.txt	-12.2
untitled_line_8529__input8526.pdbqt.txt	-12.2
untitled_line_8547__input8544.pdbqt.txt	-12.2
untitled_line_891__input891.pdbqt.txt	-12.2
untitled_line_9119__input9116.pdbqt.txt	-12.2
untitled_line_972__input972.pdbqt.txt	-12.2
untitled_line_1542__input1542.pdbqt.txt	-12.1
untitled_line_1617__input1617.pdbqt.txt	-12.1
untitled_line_2061__input2061.pdbqt.txt	-12.1
untitled_line_247__input247.pdbqt.txt	-12.1
untitled_line_3738__input3738.pdbqt.txt	-12.1
untitled_line_3918__input3918.pdbqt.txt	-12.1
untitled_line_411__input411.pdbqt.txt	-12.1
untitled_line_4401__input4400.pdbqt.txt	-12.1
untitled_line_4484__input4483.pdbqt.txt	-12.1
untitled_line_4705__input4704.pdbqt.txt	-12.1
untitled_line_4762__input4761.pdbqt.txt	-12.1
untitled_line_5067__input5066.pdbqt.txt	-12.1
untitled_line_5492__input5490.pdbqt.txt	-12.1
untitled_line_5710__input5708.pdbqt.txt	-12.1
untitled_line_5826__input5823.pdbqt.txt	-12.1
untitled_line_5906__input5903.pdbqt.txt	-12.1
untitled_line_6529__input6526.pdbqt.txt	-12.1
untitled_line_6629__input6626.pdbqt.txt	-12.1
untitled_line_6727__input6724.pdbqt.txt	-12.1
untitled_line_6748__input6745.pdbqt.txt	-12.1
untitled_line_6947__input6944.pdbqt.txt	-12.1
untitled_line_8026__input8023.pdbqt.txt	-12.1
untitled_line_8501__input8498.pdbqt.txt	-12.1
untitled_line_8746__input8743.pdbqt.txt	-12.1
untitled_line_8799__input8796.pdbqt.txt	-12.1
untitled_line_9114__input9111.pdbqt.txt	-12.1
untitled_line_9158__input9155.pdbqt.txt	-12.1
untitled_line_9418__input9415.pdbqt.txt	-12.1
untitled_line_9601__input9598.pdbqt.txt	-12.1
untitled_line_1228__input1228.pdbqt.txt	-12
untitled_line_1915__input1915.pdbqt.txt	-12
untitled_line_1997__input1997.pdbqt.txt	-12
untitled_line_2340__input2340.pdbqt.txt	-12
untitled_line_2477__input2477.pdbqt.txt	-12
untitled_line_249__input249.pdbqt.txt	-12
untitled_line_251__input251.pdbqt.txt	-12
untitled_line_2691__input2691.pdbqt.txt	-12
untitled_line_2771__input2771.pdbqt.txt	-12
untitled_line_2919__input2919.pdbqt.txt	-12
untitled_line_3255__input3255.pdbqt.txt	-12
untitled_line_3554__input3554.pdbqt.txt	-12
untitled_line_3706__input3706.pdbqt.txt	-12
untitled_line_3773__input3773.pdbqt.txt	-12
untitled_line_4144__input4144.pdbqt.txt	-12
untitled_line_4487__input4486.pdbqt.txt	-12
untitled_line_4760__input4759.pdbqt.txt	-12
untitled_line_5594__input5592.pdbqt.txt	-12
untitled_line_5784__input5781.pdbqt.txt	-12
untitled_line_5898__input5895.pdbqt.txt	-12
untitled_line_7167__input7164.pdbqt.txt	-12
untitled_line_7386__input7383.pdbqt.txt	-12
untitled_line_7770__input7767.pdbqt.txt	-12
untitled_line_7834__input7831.pdbqt.txt	-12
untitled_line_8149__input8146.pdbqt.txt	-12
untitled_line_8699__input8696.pdbqt.txt	-12
untitled_line_8712__input8709.pdbqt.txt	-12
untitled_line_9219__input9216.pdbqt.txt	-12
untitled_line_9316__input9313.pdbqt.txt	-12
untitled_line_1224__input1224.pdbqt.txt	-11.9
untitled_line_1454__input1454.pdbqt.txt	-11.9
untitled_line_15__input15.pdbqt.txt	-11.9
untitled_line_1870__input1870.pdbqt.txt	-11.9
untitled_line_2014__input2014.pdbqt.txt	-11.9
untitled_line_2216__input2216.pdbqt.txt	-11.9
untitled_line_2578__input2578.pdbqt.txt	-11.9
untitled_line_2747__input2747.pdbqt.txt	-11.9
untitled_line_2792__input2792.pdbqt.txt	-11.9
untitled_line_2841__input2841.pdbqt.txt	-11.9
untitled_line_3189__input3189.pdbqt.txt	-11.9
untitled_line_3213__input3213.pdbqt.txt	-11.9
untitled_line_3362__input3362.pdbqt.txt	-11.9
untitled_line_3538__input3538.pdbqt.txt	-11.9
untitled_line_3627__input3627.pdbqt.txt	-11.9
untitled_line_3731__input3731.pdbqt.txt	-11.9
untitled_line_3883__input3883.pdbqt.txt	-11.9
untitled_line_4290__input4290.pdbqt.txt	-11.9
untitled_line_4382__input4381.pdbqt.txt	-11.9
untitled_line_4581__input4580.pdbqt.txt	-11.9
untitled_line_4736__input4735.pdbqt.txt	-11.9
untitled_line_4786__input4785.pdbqt.txt	-11.9
untitled_line_479__input479.pdbqt.txt	-11.9
untitled_line_4809__input4808.pdbqt.txt	-11.9
untitled_line_5156__input5155.pdbqt.txt	-11.9
untitled_line_5168__input5166.pdbqt.txt	-11.9
untitled_line_5228__input5226.pdbqt.txt	-11.9
untitled_line_5529__input5527.pdbqt.txt	-11.9
untitled_line_5610__input5608.pdbqt.txt	-11.9
untitled_line_6092__input6089.pdbqt.txt	-11.9
untitled_line_6184__input6181.pdbqt.txt	-11.9
untitled_line_6432__input6429.pdbqt.txt	-11.9
untitled_line_6452__input6449.pdbqt.txt	-11.9
untitled_line_7025__input7022.pdbqt.txt	-11.9
untitled_line_706__input706.pdbqt.txt	-11.9
untitled_line_7202__input7199.pdbqt.txt	-11.9
untitled_line_7673__input7670.pdbqt.txt	-11.9
untitled_line_7998__input7995.pdbqt.txt	-11.9
untitled_line_847__input847.pdbqt.txt	-11.9
untitled_line_872__input872.pdbqt.txt	-11.9
untitled_line_8802__input8799.pdbqt.txt	-11.9
untitled_line_8867__input8864.pdbqt.txt	-11.9
untitled_line_9043__input9040.pdbqt.txt	-11.9
untitled_line_9099__input9096.pdbqt.txt	-11.9
untitled_line_9213__input9210.pdbqt.txt	-11.9
untitled_line_9457__input9454.pdbqt.txt	-11.9
untitled_line_94__input94.pdbqt.txt	-11.9
untitled_line_1354__input1354.pdbqt.txt	-11.8
untitled_line_1415__input1415.pdbqt.txt	-11.8
untitled_line_1671__input1671.pdbqt.txt	-11.8
untitled_line_1819__input1819.pdbqt.txt	-11.8
untitled_line_1883__input1883.pdbqt.txt	-11.8
untitled_line_192__input192.pdbqt.txt	-11.8
untitled_line_2549__input2549.pdbqt.txt	-11.8
untitled_line_2698__input2698.pdbqt.txt	-11.8
untitled_line_2755__input2755.pdbqt.txt	-11.8
untitled_line_2776__input2776.pdbqt.txt	-11.8
untitled_line_4105__input4105.pdbqt.txt	-11.8
untitled_line_4112__input4112.pdbqt.txt	-11.8
untitled_line_4238__input4238.pdbqt.txt	-11.8
untitled_line_4622__input4621.pdbqt.txt	-11.8
untitled_line_4718__input4717.pdbqt.txt	-11.8
untitled_line_4773__input4772.pdbqt.txt	-11.8
untitled_line_47__input47.pdbqt.txt	-11.8
untitled_line_5555__input5553.pdbqt.txt	-11.8
untitled_line_5580__input5578.pdbqt.txt	-11.8
untitled_line_5668__input5666.pdbqt.txt	-11.8
untitled_line_5787__input5784.pdbqt.txt	-11.8
untitled_line_5963__input5960.pdbqt.txt	-11.8
untitled_line_6055__input6052.pdbqt.txt	-11.8
untitled_line_6399__input6396.pdbqt.txt	-11.8
untitled_line_6444__input6441.pdbqt.txt	-11.8
untitled_line_6572__input6569.pdbqt.txt	-11.8
untitled_line_6718__input6715.pdbqt.txt	-11.8
untitled_line_6805__input6802.pdbqt.txt	-11.8
untitled_line_6912__input6909.pdbqt.txt	-11.8
untitled_line_6975__input6972.pdbqt.txt	-11.8
untitled_line_6979__input6976.pdbqt.txt	-11.8
untitled_line_7311__input7308.pdbqt.txt	-11.8
untitled_line_7353__input7350.pdbqt.txt	-11.8
untitled_line_7871__input7868.pdbqt.txt	-11.8
untitled_line_7905__input7902.pdbqt.txt	-11.8
untitled_line_8112__input8109.pdbqt.txt	-11.8
untitled_line_8122__input8119.pdbqt.txt	-11.8
untitled_line_8448__input8445.pdbqt.txt	-11.8
untitled_line_8492__input8489.pdbqt.txt	-11.8
untitled_line_8605__input8602.pdbqt.txt	-11.8
untitled_line_8791__input8788.pdbqt.txt	-11.8
untitled_line_9002__input8999.pdbqt.txt	-11.8
untitled_line_9057__input9054.pdbqt.txt	-11.8
untitled_line_9379__input9376.pdbqt.txt	-11.8
untitled_line_9751__input9748.pdbqt.txt	-11.8
untitled_line_9838__input9835.pdbqt.txt	-11.8
untitled_line_1342__input1342.pdbqt.txt	-11.7
untitled_line_1472__input1472.pdbqt.txt	-11.7
untitled_line_1755__input1755.pdbqt.txt	-11.7
untitled_line_1975__input1975.pdbqt.txt	-11.7
untitled_line_2609__input2609.pdbqt.txt	-11.7
untitled_line_289__input289.pdbqt.txt	-11.7
untitled_line_3074__input3074.pdbqt.txt	-11.7
untitled_line_3130__input3130.pdbqt.txt	-11.7
untitled_line_3607__input3607.pdbqt.txt	-11.7
untitled_line_4394__input4393.pdbqt.txt	-11.7
untitled_line_4704__input4703.pdbqt.txt	-11.7
untitled_line_5116__input5115.pdbqt.txt	-11.7
untitled_line_5295__input5293.pdbqt.txt	-11.7
untitled_line_5338__input5336.pdbqt.txt	-11.7
untitled_line_5478__input5476.pdbqt.txt	-11.7
untitled_line_5577__input5575.pdbqt.txt	-11.7
untitled_line_616__input616.pdbqt.txt	-11.7
untitled_line_6321__input6318.pdbqt.txt	-11.7
untitled_line_6341__input6338.pdbqt.txt	-11.7
untitled_line_6416__input6413.pdbqt.txt	-11.7
untitled_line_6504__input6501.pdbqt.txt	-11.7
untitled_line_6510__input6507.pdbqt.txt	-11.7
untitled_line_6672__input6669.pdbqt.txt	-11.7
untitled_line_6768__input6765.pdbqt.txt	-11.7
untitled_line_6816__input6813.pdbqt.txt	-11.7
untitled_line_6967__input6964.pdbqt.txt	-11.7
untitled_line_7008__input7005.pdbqt.txt	-11.7
untitled_line_7039__input7036.pdbqt.txt	-11.7
untitled_line_7512__input7509.pdbqt.txt	-11.7
untitled_line_7577__input7574.pdbqt.txt	-11.7
untitled_line_7689__input7686.pdbqt.txt	-11.7
untitled_line_7760__input7757.pdbqt.txt	-11.7
untitled_line_7822__input7819.pdbqt.txt	-11.7
untitled_line_7891__input7888.pdbqt.txt	-11.7
untitled_line_8230__input8227.pdbqt.txt	-11.7
untitled_line_8339__input8336.pdbqt.txt	-11.7
untitled_line_9439__input9436.pdbqt.txt	-11.7
untitled_line_9861__input9858.pdbqt.txt	-11.7
untitled_line_1231__input1231.pdbqt.txt	-11.6
untitled_line_1346__input1346.pdbqt.txt	-11.6
untitled_line_1510__input1510.pdbqt.txt	-11.6
untitled_line_1547__input1547.pdbqt.txt	-11.6
untitled_line_1816__input1816.pdbqt.txt	-11.6
untitled_line_1847__input1847.pdbqt.txt	-11.6
untitled_line_1891__input1891.pdbqt.txt	-11.6
untitled_line_1978__input1978.pdbqt.txt	-11.6
untitled_line_2015__input2015.pdbqt.txt	-11.6
untitled_line_2267__input2267.pdbqt.txt	-11.6
untitled_line_2317__input2317.pdbqt.txt	-11.6
untitled_line_2641__input2641.pdbqt.txt	-11.6
untitled_line_2822__input2822.pdbqt.txt	-11.6
untitled_line_2881__input2881.pdbqt.txt	-11.6
untitled_line_2910__input2910.pdbqt.txt	-11.6
untitled_line_2972__input2972.pdbqt.txt	-11.6
untitled_line_2980__input2980.pdbqt.txt	-11.6
untitled_line_3036__input3036.pdbqt.txt	-11.6
untitled_line_3448__input3448.pdbqt.txt	-11.6
untitled_line_371__input371.pdbqt.txt	-11.6
untitled_line_3900__input3900.pdbqt.txt	-11.6
untitled_line_4906__input4905.pdbqt.txt	-11.6
untitled_line_5019__input5018.pdbqt.txt	-11.6
untitled_line_5047__input5046.pdbqt.txt	-11.6
untitled_line_5117__input5116.pdbqt.txt	-11.6
untitled_line_524__input524.pdbqt.txt	-11.6
untitled_line_5409__input5407.pdbqt.txt	-11.6
untitled_line_5868__input5865.pdbqt.txt	-11.6
untitled_line_5996__input5993.pdbqt.txt	-11.6
untitled_line_6298__input6295.pdbqt.txt	-11.6
untitled_line_6356__input6353.pdbqt.txt	-11.6
untitled_line_653__input653.pdbqt.txt	-11.6
untitled_line_6779__input6776.pdbqt.txt	-11.6
untitled_line_6887__input6884.pdbqt.txt	-11.6
untitled_line_7017__input7014.pdbqt.txt	-11.6
untitled_line_7163__input7160.pdbqt.txt	-11.6
untitled_line_7223__input7220.pdbqt.txt	-11.6
untitled_line_7250__input7247.pdbqt.txt	-11.6
untitled_line_7315__input7312.pdbqt.txt	-11.6
untitled_line_7358__input7355.pdbqt.txt	-11.6
untitled_line_7516__input7513.pdbqt.txt	-11.6
untitled_line_7538__input7535.pdbqt.txt	-11.6
untitled_line_7583__input7580.pdbqt.txt	-11.6
untitled_line_7614__input7611.pdbqt.txt	-11.6
untitled_line_7885__input7882.pdbqt.txt	-11.6
untitled_line_788__input788.pdbqt.txt	-11.6
untitled_line_7987__input7984.pdbqt.txt	-11.6
untitled_line_8083__input8080.pdbqt.txt	-11.6
untitled_line_8118__input8115.pdbqt.txt	-11.6
untitled_line_8295__input8292.pdbqt.txt	-11.6
untitled_line_8639__input8636.pdbqt.txt	-11.6
untitled_line_8718__input8715.pdbqt.txt	-11.6
untitled_line_8794__input8791.pdbqt.txt	-11.6
untitled_line_9116__input9113.pdbqt.txt	-11.6
untitled_line_9255__input9252.pdbqt.txt	-11.6
untitled_line_9509__input9506.pdbqt.txt	-11.6
untitled_line_9713__input9710.pdbqt.txt	-11.6
untitled_line_9795__input9792.pdbqt.txt	-11.6
untitled_line_9811__input9808.pdbqt.txt	-11.6
untitled_line_1205__input1205.pdbqt.txt	-11.5
untitled_line_128__input128.pdbqt.txt	-11.5
untitled_line_1412__input1412.pdbqt.txt	-11.5
untitled_line_1477__input1477.pdbqt.txt	-11.5
untitled_line_1855__input1855.pdbqt.txt	-11.5
untitled_line_2036__input2036.pdbqt.txt	-11.5
untitled_line_2070__input2070.pdbqt.txt	-11.5
untitled_line_2131__input2131.pdbqt.txt	-11.5
untitled_line_2262__input2262.pdbqt.txt	-11.5
untitled_line_2266__input2266.pdbqt.txt	-11.5
untitled_line_2533__input2533.pdbqt.txt	-11.5
untitled_line_2626__input2626.pdbqt.txt	-11.5
untitled_line_281__input281.pdbqt.txt	-11.5
untitled_line_2885__input2885.pdbqt.txt	-11.5
untitled_line_3016__input3016.pdbqt.txt	-11.5
untitled_line_3206__input3206.pdbqt.txt	-11.5
untitled_line_3214__input3214.pdbqt.txt	-11.5
untitled_line_332__input332.pdbqt.txt	-11.5
untitled_line_3547__input3547.pdbqt.txt	-11.5
untitled_line_3618__input3618.pdbqt.txt	-11.5
untitled_line_3861__input3861.pdbqt.txt	-11.5
untitled_line_3879__input3879.pdbqt.txt	-11.5
untitled_line_3913__input3913.pdbqt.txt	-11.5
untitled_line_4037__input4037.pdbqt.txt	-11.5
untitled_line_4308__input4308.pdbqt.txt	-11.5
untitled_line_4345__input4344.pdbqt.txt	-11.5
untitled_line_4405__input4404.pdbqt.txt	-11.5
untitled_line_4633__input4632.pdbqt.txt	-11.5
untitled_line_467__input467.pdbqt.txt	-11.5
untitled_line_4692__input4691.pdbqt.txt	-11.5
untitled_line_4803__input4802.pdbqt.txt	-11.5
untitled_line_492__input492.pdbqt.txt	-11.5
untitled_line_4984__input4983.pdbqt.txt	-11.5
untitled_line_5080__input5079.pdbqt.txt	-11.5
untitled_line_5306__input5304.pdbqt.txt	-11.5
untitled_line_531__input531.pdbqt.txt	-11.5
untitled_line_5376__input5374.pdbqt.txt	-11.5
untitled_line_555__input555.pdbqt.txt	-11.5
untitled_line_5581__input5579.pdbqt.txt	-11.5
untitled_line_6126__input6123.pdbqt.txt	-11.5
untitled_line_63__input63.pdbqt.txt	-11.5
untitled_line_6469__input6466.pdbqt.txt	-11.5
untitled_line_6562__input6559.pdbqt.txt	-11.5
untitled_line_6653__input6650.pdbqt.txt	-11.5
untitled_line_7539__input7536.pdbqt.txt	-11.5
untitled_line_7713__input7710.pdbqt.txt	-11.5
untitled_line_7916__input7913.pdbqt.txt	-11.5
untitled_line_8074__input8071.pdbqt.txt	-11.5
untitled_line_8078__input8075.pdbqt.txt	-11.5
untitled_line_8125__input8122.pdbqt.txt	-11.5
untitled_line_8190__input8187.pdbqt.txt	-11.5
untitled_line_8234__input8231.pdbqt.txt	-11.5
untitled_line_9322__input9319.pdbqt.txt	-11.5
untitled_line_9337__input9334.pdbqt.txt	-11.5
untitled_line_9492__input9489.pdbqt.txt	-11.5
untitled_line_9770__input9767.pdbqt.txt	-11.5
untitled_line_1019__input1019.pdbqt.txt	-11.4
untitled_line_1071__input1071.pdbqt.txt	-11.4
untitled_line_1135__input1135.pdbqt.txt	-11.4
untitled_line_1406__input1406.pdbqt.txt	-11.4
untitled_line_1496__input1496.pdbqt.txt	-11.4
untitled_line_1754__input1754.pdbqt.txt	-11.4
untitled_line_1827__input1827.pdbqt.txt	-11.4
untitled_line_1868__input1868.pdbqt.txt	-11.4
untitled_line_1912__input1912.pdbqt.txt	-11.4
untitled_line_1992__input1992.pdbqt.txt	-11.4
untitled_line_1995__input1995.pdbqt.txt	-11.4
untitled_line_2005__input2005.pdbqt.txt	-11.4
untitled_line_2046__input2046.pdbqt.txt	-11.4
untitled_line_2220__input2220.pdbqt.txt	-11.4
untitled_line_2344__input2344.pdbqt.txt	-11.4
untitled_line_3081__input3081.pdbqt.txt	-11.4
untitled_line_3351__input3351.pdbqt.txt	-11.4
untitled_line_3372__input3372.pdbqt.txt	-11.4
untitled_line_3393__input3393.pdbqt.txt	-11.4
untitled_line_33__input33.pdbqt.txt	-11.4
untitled_line_3526__input3526.pdbqt.txt	-11.4
untitled_line_3592__input3592.pdbqt.txt	-11.4
untitled_line_3758__input3758.pdbqt.txt	-11.4
untitled_line_3980__input3980.pdbqt.txt	-11.4
untitled_line_4076__input4076.pdbqt.txt	-11.4
untitled_line_4078__input4078.pdbqt.txt	-11.4
untitled_line_4082__input4082.pdbqt.txt	-11.4
untitled_line_4232__input4232.pdbqt.txt	-11.4
untitled_line_4291__input4291.pdbqt.txt	-11.4
untitled_line_4378__input4377.pdbqt.txt	-11.4
untitled_line_4412__input4411.pdbqt.txt	-11.4
untitled_line_4459__input4458.pdbqt.txt	-11.4
untitled_line_4631__input4630.pdbqt.txt	-11.4
untitled_line_4728__input4727.pdbqt.txt	-11.4
untitled_line_4988__input4987.pdbqt.txt	-11.4
untitled_line_5094__input5093.pdbqt.txt	-11.4
untitled_line_529__input529.pdbqt.txt	-11.4
untitled_line_5519__input5517.pdbqt.txt	-11.4
untitled_line_5598__input5596.pdbqt.txt	-11.4
untitled_line_5634__input5632.pdbqt.txt	-11.4
untitled_line_5835__input5832.pdbqt.txt	-11.4
untitled_line_6258__input6255.pdbqt.txt	-11.4
untitled_line_6349__input6346.pdbqt.txt	-11.4
untitled_line_6371__input6368.pdbqt.txt	-11.4
untitled_line_6389__input6386.pdbqt.txt	-11.4
untitled_line_6688__input6685.pdbqt.txt	-11.4
untitled_line_680__input680.pdbqt.txt	-11.4
untitled_line_6907__input6904.pdbqt.txt	-11.4
untitled_line_711__input711.pdbqt.txt	-11.4
untitled_line_7205__input7202.pdbqt.txt	-11.4
untitled_line_723__input723.pdbqt.txt	-11.4
untitled_line_725__input725.pdbqt.txt	-11.4
untitled_line_7292__input7289.pdbqt.txt	-11.4
untitled_line_7489__input7486.pdbqt.txt	-11.4
untitled_line_7585__input7582.pdbqt.txt	-11.4
untitled_line_7740__input7737.pdbqt.txt	-11.4
untitled_line_7797__input7794.pdbqt.txt	-11.4
untitled_line_7920__input7917.pdbqt.txt	-11.4
untitled_line_80__input80.pdbqt.txt	-11.4
untitled_line_8575__input8572.pdbqt.txt	-11.4
untitled_line_8628__input8625.pdbqt.txt	-11.4
untitled_line_9007__input9004.pdbqt.txt	-11.4
untitled_line_9129__input9126.pdbqt.txt	-11.4
untitled_line_9209__input9206.pdbqt.txt	-11.4
untitled_line_9411__input9408.pdbqt.txt	-11.4
untitled_line_9662__input9659.pdbqt.txt	-11.4
untitled_line_9830__input9827.pdbqt.txt	-11.4
untitled_line_1000__input1000.pdbqt.txt	-11.3
untitled_line_1029__input1029.pdbqt.txt	-11.3
untitled_line_1047__input1047.pdbqt.txt	-11.3
untitled_line_1052__input1052.pdbqt.txt	-11.3
untitled_line_1068__input1068.pdbqt.txt	-11.3
untitled_line_1146__input1146.pdbqt.txt	-11.3
untitled_line_1352__input1352.pdbqt.txt	-11.3
untitled_line_1704__input1704.pdbqt.txt	-11.3
untitled_line_1747__input1747.pdbqt.txt	-11.3
untitled_line_1890__input1890.pdbqt.txt	-11.3
untitled_line_2053__input2053.pdbqt.txt	-11.3
untitled_line_2172__input2172.pdbqt.txt	-11.3
untitled_line_2383__input2383.pdbqt.txt	-11.3
untitled_line_2496__input2496.pdbqt.txt	-11.3
untitled_line_2529__input2529.pdbqt.txt	-11.3
untitled_line_2757__input2757.pdbqt.txt	-11.3
untitled_line_2810__input2810.pdbqt.txt	-11.3
untitled_line_2938__input2938.pdbqt.txt	-11.3
untitled_line_2954__input2954.pdbqt.txt	-11.3
untitled_line_3015__input3015.pdbqt.txt	-11.3
untitled_line_3116__input3116.pdbqt.txt	-11.3
untitled_line_3160__input3160.pdbqt.txt	-11.3
untitled_line_3230__input3230.pdbqt.txt	-11.3
untitled_line_3260__input3260.pdbqt.txt	-11.3
untitled_line_3305__input3305.pdbqt.txt	-11.3
untitled_line_3476__input3476.pdbqt.txt	-11.3
untitled_line_361__input361.pdbqt.txt	-11.3
untitled_line_3671__input3671.pdbqt.txt	-11.3
untitled_line_3701__input3701.pdbqt.txt	-11.3
untitled_line_3725__input3725.pdbqt.txt	-11.3
untitled_line_3961__input3961.pdbqt.txt	-11.3
untitled_line_4009__input4009.pdbqt.txt	-11.3
untitled_line_4079__input4079.pdbqt.txt	-11.3
untitled_line_4090__input4090.pdbqt.txt	-11.3
untitled_line_4188__input4188.pdbqt.txt	-11.3
untitled_line_4223__input4223.pdbqt.txt	-11.3
untitled_line_4453__input4452.pdbqt.txt	-11.3
untitled_line_4458__input4457.pdbqt.txt	-11.3
untitled_line_4509__input4508.pdbqt.txt	-11.3
untitled_line_4562__input4561.pdbqt.txt	-11.3
untitled_line_462__input462.pdbqt.txt	-11.3
untitled_line_4640__input4639.pdbqt.txt	-11.3
untitled_line_4646__input4645.pdbqt.txt	-11.3
untitled_line_4687__input4686.pdbqt.txt	-11.3
untitled_line_4868__input4867.pdbqt.txt	-11.3
untitled_line_5030__input5029.pdbqt.txt	-11.3
untitled_line_516__input516.pdbqt.txt	-11.3
untitled_line_5469__input5467.pdbqt.txt	-11.3
untitled_line_5498__input5496.pdbqt.txt	-11.3
untitled_line_5524__input5522.pdbqt.txt	-11.3
untitled_line_5562__input5560.pdbqt.txt	-11.3
untitled_line_5599__input5597.pdbqt.txt	-11.3
untitled_line_5978__input5975.pdbqt.txt	-11.3
untitled_line_6304__input6301.pdbqt.txt	-11.3
untitled_line_6397__input6394.pdbqt.txt	-11.3
untitled_line_6608__input6605.pdbqt.txt	-11.3
untitled_line_6638__input6635.pdbqt.txt	-11.3
untitled_line_6660__input6657.pdbqt.txt	-11.3
untitled_line_6738__input6735.pdbqt.txt	-11.3
untitled_line_6921__input6918.pdbqt.txt	-11.3
untitled_line_7010__input7007.pdbqt.txt	-11.3
untitled_line_7041__input7038.pdbqt.txt	-11.3
untitled_line_7068__input7065.pdbqt.txt	-11.3
untitled_line_7246__input7243.pdbqt.txt	-11.3
untitled_line_7304__input7301.pdbqt.txt	-11.3
untitled_line_7420__input7417.pdbqt.txt	-11.3
untitled_line_7515__input7512.pdbqt.txt	-11.3
untitled_line_7518__input7515.pdbqt.txt	-11.3
untitled_line_7610__input7607.pdbqt.txt	-11.3
untitled_line_781__input781.pdbqt.txt	-11.3
untitled_line_7827__input7824.pdbqt.txt	-11.3
untitled_line_7879__input7876.pdbqt.txt	-11.3
untitled_line_7925__input7922.pdbqt.txt	-11.3
untitled_line_7966__input7963.pdbqt.txt	-11.3
untitled_line_8011__input8008.pdbqt.txt	-11.3
untitled_line_8993__input8990.pdbqt.txt	-11.3
untitled_line_9029__input9026.pdbqt.txt	-11.3
untitled_line_9047__input9044.pdbqt.txt	-11.3
untitled_line_9101__input9098.pdbqt.txt	-11.3
untitled_line_9258__input9255.pdbqt.txt	-11.3
untitled_line_9380__input9377.pdbqt.txt	-11.3
untitled_line_9527__input9524.pdbqt.txt	-11.3
untitled_line_9622__input9619.pdbqt.txt	-11.3
untitled_line_9856__input9853.pdbqt.txt	-11.3
untitled_line_1161__input1161.pdbqt.txt	-11.2
untitled_line_173__input173.pdbqt.txt	-11.2
untitled_line_1775__input1775.pdbqt.txt	-11.2
untitled_line_1782__input1782.pdbqt.txt	-11.2
untitled_line_2040__input2040.pdbqt.txt	-11.2
untitled_line_2074__input2074.pdbqt.txt	-11.2
untitled_line_2354__input2354.pdbqt.txt	-11.2
untitled_line_2427__input2427.pdbqt.txt	-11.2
untitled_line_2636__input2636.pdbqt.txt	-11.2
untitled_line_2754__input2754.pdbqt.txt	-11.2
untitled_line_2906__input2906.pdbqt.txt	-11.2
untitled_line_293__input293.pdbqt.txt	-11.2
untitled_line_313__input313.pdbqt.txt	-11.2
untitled_line_3271__input3271.pdbqt.txt	-11.2
untitled_line_3455__input3455.pdbqt.txt	-11.2
untitled_line_3641__input3641.pdbqt.txt	-11.2
untitled_line_3917__input3917.pdbqt.txt	-11.2
untitled_line_3978__input3978.pdbqt.txt	-11.2
untitled_line_4069__input4069.pdbqt.txt	-11.2
untitled_line_4077__input4077.pdbqt.txt	-11.2
untitled_line_4179__input4179.pdbqt.txt	-11.2
untitled_line_4302__input4302.pdbqt.txt	-11.2
untitled_line_4462__input4461.pdbqt.txt	-11.2
untitled_line_4788__input4787.pdbqt.txt	-11.2
untitled_line_5290__input5288.pdbqt.txt	-11.2
untitled_line_5324__input5322.pdbqt.txt	-11.2
untitled_line_5346__input5344.pdbqt.txt	-11.2
untitled_line_551__input551.pdbqt.txt	-11.2
untitled_line_5596__input5594.pdbqt.txt	-11.2
untitled_line_5731__input5729.pdbqt.txt	-11.2
untitled_line_6010__input6007.pdbqt.txt	-11.2
untitled_line_6107__input6104.pdbqt.txt	-11.2
untitled_line_6199__input6196.pdbqt.txt	-11.2
untitled_line_6295__input6292.pdbqt.txt	-11.2
untitled_line_6352__input6349.pdbqt.txt	-11.2
untitled_line_6359__input6356.pdbqt.txt	-11.2
untitled_line_6373__input6370.pdbqt.txt	-11.2
untitled_line_6423__input6420.pdbqt.txt	-11.2
untitled_line_6667__input6664.pdbqt.txt	-11.2
untitled_line_6687__input6684.pdbqt.txt	-11.2
untitled_line_670__input670.pdbqt.txt	-11.2
untitled_line_7012__input7009.pdbqt.txt	-11.2
untitled_line_7098__input7095.pdbqt.txt	-11.2
untitled_line_7162__input7159.pdbqt.txt	-11.2
untitled_line_7200__input7197.pdbqt.txt	-11.2
untitled_line_7454__input7451.pdbqt.txt	-11.2
untitled_line_7555__input7552.pdbqt.txt	-11.2
untitled_line_7712__input7709.pdbqt.txt	-11.2
untitled_line_7903__input7900.pdbqt.txt	-11.2
untitled_line_7983__input7980.pdbqt.txt	-11.2
untitled_line_7990__input7987.pdbqt.txt	-11.2
untitled_line_8020__input8017.pdbqt.txt	-11.2
untitled_line_8041__input8038.pdbqt.txt	-11.2
untitled_line_8082__input8079.pdbqt.txt	-11.2
untitled_line_8297__input8294.pdbqt.txt	-11.2
untitled_line_8525__input8522.pdbqt.txt	-11.2
untitled_line_8647__input8644.pdbqt.txt	-11.2
untitled_line_8707__input8704.pdbqt.txt	-11.2
untitled_line_8803__input8800.pdbqt.txt	-11.2
untitled_line_8917__input8914.pdbqt.txt	-11.2
untitled_line_9010__input9007.pdbqt.txt	-11.2
untitled_line_9139__input9136.pdbqt.txt	-11.2
untitled_line_9308__input9305.pdbqt.txt	-11.2
untitled_line_9397__input9394.pdbqt.txt	-11.2
untitled_line_9730__input9727.pdbqt.txt	-11.2
untitled_line_9796__input9793.pdbqt.txt	-11.2
untitled_line_9869__input9866.pdbqt.txt	-11.2
untitled_line_1013__input1013.pdbqt.txt	-11.1
untitled_line_1174__input1174.pdbqt.txt	-11.1
untitled_line_1233__input1233.pdbqt.txt	-11.1
untitled_line_1311__input1311.pdbqt.txt	-11.1
untitled_line_1344__input1344.pdbqt.txt	-11.1
untitled_line_1483__input1483.pdbqt.txt	-11.1
untitled_line_1513__input1513.pdbqt.txt	-11.1
untitled_line_154__input154.pdbqt.txt	-11.1
untitled_line_1626__input1626.pdbqt.txt	-11.1
untitled_line_1659__input1659.pdbqt.txt	-11.1
untitled_line_16__input16.pdbqt.txt	-11.1
untitled_line_1784__input1784.pdbqt.txt	-11.1
untitled_line_2057__input2057.pdbqt.txt	-11.1
untitled_line_2099__input2099.pdbqt.txt	-11.1
untitled_line_2120__input2120.pdbqt.txt	-11.1
untitled_line_2226__input2226.pdbqt.txt	-11.1
untitled_line_222__input222.pdbqt.txt	-11.1
untitled_line_2259__input2259.pdbqt.txt	-11.1
untitled_line_2295__input2295.pdbqt.txt	-11.1
untitled_line_2318__input2318.pdbqt.txt	-11.1
untitled_line_2325__input2325.pdbqt.txt	-11.1
untitled_line_2414__input2414.pdbqt.txt	-11.1
untitled_line_2439__input2439.pdbqt.txt	-11.1
untitled_line_2470__input2470.pdbqt.txt	-11.1
untitled_line_2551__input2551.pdbqt.txt	-11.1
untitled_line_2565__input2565.pdbqt.txt	-11.1
untitled_line_2607__input2607.pdbqt.txt	-11.1
untitled_line_2775__input2775.pdbqt.txt	-11.1
untitled_line_2851__input2851.pdbqt.txt	-11.1
untitled_line_2875__input2875.pdbqt.txt	-11.1
untitled_line_2955__input2955.pdbqt.txt	-11.1
untitled_line_2974__input2974.pdbqt.txt	-11.1
untitled_line_3212__input3212.pdbqt.txt	-11.1
untitled_line_3313__input3313.pdbqt.txt	-11.1
untitled_line_3398__input3398.pdbqt.txt	-11.1
untitled_line_3798__input3798.pdbqt.txt	-11.1
untitled_line_3933__input3933.pdbqt.txt	-11.1
untitled_line_3962__input3962.pdbqt.txt	-11.1
untitled_line_3982__input3982.pdbqt.txt	-11.1
untitled_line_3995__input3995.pdbqt.txt	-11.1
untitled_line_4003__input4003.pdbqt.txt	-11.1
untitled_line_4059__input4059.pdbqt.txt	-11.1
untitled_line_4524__input4523.pdbqt.txt	-11.1
untitled_line_4629__input4628.pdbqt.txt	-11.1
untitled_line_4733__input4732.pdbqt.txt	-11.1
untitled_line_4880__input4879.pdbqt.txt	-11.1
untitled_line_5166__input5164.pdbqt.txt	-11.1
untitled_line_5269__input5267.pdbqt.txt	-11.1
untitled_line_52__input52.pdbqt.txt	-11.1
untitled_line_5734__input5732.pdbqt.txt	-11.1
untitled_line_5761__input5758.pdbqt.txt	-11.1
untitled_line_5798__input5795.pdbqt.txt	-11.1
untitled_line_5876__input5873.pdbqt.txt	-11.1
untitled_line_5886__input5883.pdbqt.txt	-11.1
untitled_line_6000__input5997.pdbqt.txt	-11.1
untitled_line_6223__input6220.pdbqt.txt	-11.1
untitled_line_6226__input6223.pdbqt.txt	-11.1
untitled_line_6240__input6237.pdbqt.txt	-11.1
untitled_line_636__input636.pdbqt.txt	-11.1
untitled_line_6592__input6589.pdbqt.txt	-11.1
untitled_line_6599__input6596.pdbqt.txt	-11.1
untitled_line_6652__input6649.pdbqt.txt	-11.1
untitled_line_669__input669.pdbqt.txt	-11.1
untitled_line_6900__input6897.pdbqt.txt	-11.1
untitled_line_6937__input6934.pdbqt.txt	-11.1
untitled_line_7007__input7004.pdbqt.txt	-11.1
untitled_line_701__input701.pdbqt.txt	-11.1
untitled_line_7093__input7090.pdbqt.txt	-11.1
untitled_line_7213__input7210.pdbqt.txt	-11.1
untitled_line_7290__input7287.pdbqt.txt	-11.1
untitled_line_7330__input7327.pdbqt.txt	-11.1
untitled_line_7436__input7433.pdbqt.txt	-11.1
untitled_line_7438__input7435.pdbqt.txt	-11.1
untitled_line_7600__input7597.pdbqt.txt	-11.1
untitled_line_7906__input7903.pdbqt.txt	-11.1
untitled_line_796__input796.pdbqt.txt	-11.1
untitled_line_7986__input7983.pdbqt.txt	-11.1
untitled_line_8006__input8003.pdbqt.txt	-11.1
untitled_line_8210__input8207.pdbqt.txt	-11.1
untitled_line_8274__input8271.pdbqt.txt	-11.1
untitled_line_8302__input8299.pdbqt.txt	-11.1
untitled_line_8394__input8391.pdbqt.txt	-11.1
untitled_line_8442__input8439.pdbqt.txt	-11.1
untitled_line_8491__input8488.pdbqt.txt	-11.1
untitled_line_9062__input9059.pdbqt.txt	-11.1
untitled_line_9156__input9153.pdbqt.txt	-11.1
untitled_line_919__input919.pdbqt.txt	-11.1
untitled_line_9270__input9267.pdbqt.txt	-11.1
untitled_line_9329__input9326.pdbqt.txt	-11.1
untitled_line_9392__input9389.pdbqt.txt	-11.1
untitled_line_9471__input9468.pdbqt.txt	-11.1
untitled_line_9475__input9472.pdbqt.txt	-11.1
untitled_line_9671__input9668.pdbqt.txt	-11.1
untitled_line_970__input970.pdbqt.txt	-11.1
untitled_line_9816__input9813.pdbqt.txt	-11.1
untitled_line_1075__input1075.pdbqt.txt	-11
untitled_line_1163__input1163.pdbqt.txt	-11
untitled_line_1202__input1202.pdbqt.txt	-11
untitled_line_1546__input1546.pdbqt.txt	-11
untitled_line_163__input163.pdbqt.txt	-11
untitled_line_1688__input1688.pdbqt.txt	-11
untitled_line_2078__input2078.pdbqt.txt	-11
untitled_line_2107__input2107.pdbqt.txt	-11
untitled_line_2185__input2185.pdbqt.txt	-11
untitled_line_2278__input2278.pdbqt.txt	-11
untitled_line_2303__input2303.pdbqt.txt	-11
untitled_line_2322__input2322.pdbqt.txt	-11
untitled_line_2433__input2433.pdbqt.txt	-11
untitled_line_244__input244.pdbqt.txt	-11
untitled_line_2588__input2588.pdbqt.txt	-11
untitled_line_2679__input2679.pdbqt.txt	-11
untitled_line_2737__input2737.pdbqt.txt	-11
untitled_line_2745__input2745.pdbqt.txt	-11
untitled_line_2772__input2772.pdbqt.txt	-11
untitled_line_2941__input2941.pdbqt.txt	-11
untitled_line_308__input308.pdbqt.txt	-11
untitled_line_3181__input3181.pdbqt.txt	-11
untitled_line_327__input327.pdbqt.txt	-11
untitled_line_3325__input3325.pdbqt.txt	-11
untitled_line_3427__input3427.pdbqt.txt	-11
untitled_line_3569__input3569.pdbqt.txt	-11
untitled_line_3691__input3691.pdbqt.txt	-11
untitled_line_376__input376.pdbqt.txt	-11
untitled_line_3820__input3820.pdbqt.txt	-11
untitled_line_4152__input4152.pdbqt.txt	-11
untitled_line_420__input420.pdbqt.txt	-11
untitled_line_4469__input4468.pdbqt.txt	-11
untitled_line_4682__input4681.pdbqt.txt	-11
untitled_line_4784__input4783.pdbqt.txt	-11
untitled_line_5131__input5130.pdbqt.txt	-11
untitled_line_5197__input5195.pdbqt.txt	-11
untitled_line_5257__input5255.pdbqt.txt	-11
untitled_line_5631__input5629.pdbqt.txt	-11
untitled_line_5643__input5641.pdbqt.txt	-11
untitled_line_5922__input5919.pdbqt.txt	-11
untitled_line_6039__input6036.pdbqt.txt	-11
untitled_line_6171__input6168.pdbqt.txt	-11
untitled_line_6187__input6184.pdbqt.txt	-11
untitled_line_6396__input6393.pdbqt.txt	-11
untitled_line_6470__input6467.pdbqt.txt	-11
untitled_line_6507__input6504.pdbqt.txt	-11
untitled_line_6509__input6506.pdbqt.txt	-11
untitled_line_6721__input6718.pdbqt.txt	-11
untitled_line_6994__input6991.pdbqt.txt	-11
untitled_line_7023__input7020.pdbqt.txt	-11
untitled_line_715__input715.pdbqt.txt	-11
untitled_line_7431__input7428.pdbqt.txt	-11
untitled_line_7434__input7431.pdbqt.txt	-11
untitled_line_7525__input7522.pdbqt.txt	-11
untitled_line_7589__input7586.pdbqt.txt	-11
untitled_line_7645__input7642.pdbqt.txt	-11
untitled_line_7714__input7711.pdbqt.txt	-11
untitled_line_7767__input7764.pdbqt.txt	-11
untitled_line_783__input783.pdbqt.txt	-11
untitled_line_8096__input8093.pdbqt.txt	-11
untitled_line_8246__input8243.pdbqt.txt	-11
untitled_line_8276__input8273.pdbqt.txt	-11
untitled_line_8363__input8360.pdbqt.txt	-11
untitled_line_842__input842.pdbqt.txt	-11
untitled_line_8459__input8456.pdbqt.txt	-11
untitled_line_8583__input8580.pdbqt.txt	-11
untitled_line_8648__input8645.pdbqt.txt	-11
untitled_line_8700__input8697.pdbqt.txt	-11
untitled_line_8770__input8767.pdbqt.txt	-11
untitled_line_8948__input8945.pdbqt.txt	-11
untitled_line_9375__input9372.pdbqt.txt	-11
untitled_line_9466__input9463.pdbqt.txt	-11
untitled_line_9534__input9531.pdbqt.txt	-11
untitled_line_9545__input9542.pdbqt.txt	-11
untitled_line_955__input955.pdbqt.txt	-11
untitled_line_9688__input9685.pdbqt.txt	-11
untitled_line_9852__input9849.pdbqt.txt	-11
untitled_line_993__input993.pdbqt.txt	-11
untitled_line_1061__input1061.pdbqt.txt	-10.9
untitled_line_1072__input1072.pdbqt.txt	-10.9
untitled_line_1153__input1153.pdbqt.txt	-10.9
untitled_line_1371__input1371.pdbqt.txt	-10.9
untitled_line_1426__input1426.pdbqt.txt	-10.9
untitled_line_1511__input1511.pdbqt.txt	-10.9
untitled_line_1669__input1669.pdbqt.txt	-10.9
untitled_line_1731__input1731.pdbqt.txt	-10.9
untitled_line_1849__input1849.pdbqt.txt	-10.9
untitled_line_1913__input1913.pdbqt.txt	-10.9
untitled_line_193__input193.pdbqt.txt	-10.9
untitled_line_1966__input1966.pdbqt.txt	-10.9
untitled_line_2042__input2042.pdbqt.txt	-10.9
untitled_line_2153__input2153.pdbqt.txt	-10.9
untitled_line_2357__input2357.pdbqt.txt	-10.9
untitled_line_2387__input2387.pdbqt.txt	-10.9
untitled_line_2506__input2506.pdbqt.txt	-10.9
untitled_line_2548__input2548.pdbqt.txt	-10.9
untitled_line_2703__input2703.pdbqt.txt	-10.9
untitled_line_2805__input2805.pdbqt.txt	-10.9
untitled_line_2996__input2996.pdbqt.txt	-10.9
untitled_line_3334__input3334.pdbqt.txt	-10.9
untitled_line_337__input337.pdbqt.txt	-10.9
untitled_line_3425__input3425.pdbqt.txt	-10.9
untitled_line_34__input34.pdbqt.txt	-10.9
untitled_line_3616__input3616.pdbqt.txt	-10.9
untitled_line_3770__input3770.pdbqt.txt	-10.9
untitled_line_3817__input3817.pdbqt.txt	-10.9
untitled_line_4174__input4174.pdbqt.txt	-10.9
untitled_line_4279__input4279.pdbqt.txt	-10.9
untitled_line_4304__input4304.pdbqt.txt	-10.9
untitled_line_4381__input4380.pdbqt.txt	-10.9
untitled_line_4399__input4398.pdbqt.txt	-10.9
untitled_line_4482__input4481.pdbqt.txt	-10.9
untitled_line_4500__input4499.pdbqt.txt	-10.9
untitled_line_4783__input4782.pdbqt.txt	-10.9
untitled_line_4962__input4961.pdbqt.txt	-10.9
untitled_line_5043__input5042.pdbqt.txt	-10.9
untitled_line_5130__input5129.pdbqt.txt	-10.9
untitled_line_5185__input5183.pdbqt.txt	-10.9
untitled_line_5347__input5345.pdbqt.txt	-10.9
untitled_line_5370__input5368.pdbqt.txt	-10.9
untitled_line_5413__input5411.pdbqt.txt	-10.9
untitled_line_5477__input5475.pdbqt.txt	-10.9
untitled_line_5506__input5504.pdbqt.txt	-10.9
untitled_line_5556__input5554.pdbqt.txt	-10.9
untitled_line_565__input565.pdbqt.txt	-10.9
untitled_line_5728__input5726.pdbqt.txt	-10.9
untitled_line_5782__input5779.pdbqt.txt	-10.9
untitled_line_592__input592.pdbqt.txt	-10.9
untitled_line_5966__input5963.pdbqt.txt	-10.9
untitled_line_6084__input6081.pdbqt.txt	-10.9
untitled_line_6334__input6331.pdbqt.txt	-10.9
untitled_line_6443__input6440.pdbqt.txt	-10.9
untitled_line_6488__input6485.pdbqt.txt	-10.9
untitled_line_6645__input6642.pdbqt.txt	-10.9
untitled_line_6668__input6665.pdbqt.txt	-10.9
untitled_line_6679__input6676.pdbqt.txt	-10.9
untitled_line_6815__input6812.pdbqt.txt	-10.9
untitled_line_6840__input6837.pdbqt.txt	-10.9
untitled_line_6841__input6838.pdbqt.txt	-10.9
untitled_line_6845__input6842.pdbqt.txt	-10.9
untitled_line_6848__input6845.pdbqt.txt	-10.9
untitled_line_6972__input6969.pdbqt.txt	-10.9
untitled_line_7102__input7099.pdbqt.txt	-10.9
untitled_line_7255__input7252.pdbqt.txt	-10.9
untitled_line_7377__input7374.pdbqt.txt	-10.9
untitled_line_7839__input7836.pdbqt.txt	-10.9
untitled_line_7__input7.pdbqt.txt	-10.9
untitled_line_8214__input8211.pdbqt.txt	-10.9
untitled_line_8251__input8248.pdbqt.txt	-10.9
untitled_line_8299__input8296.pdbqt.txt	-10.9
untitled_line_8408__input8405.pdbqt.txt	-10.9
untitled_line_8457__input8454.pdbqt.txt	-10.9
untitled_line_8458__input8455.pdbqt.txt	-10.9
untitled_line_8638__input8635.pdbqt.txt	-10.9
untitled_line_8868__input8865.pdbqt.txt	-10.9
untitled_line_8915__input8912.pdbqt.txt	-10.9
untitled_line_8976__input8973.pdbqt.txt	-10.9
untitled_line_9000__input8997.pdbqt.txt	-10.9
untitled_line_9132__input9129.pdbqt.txt	-10.9
untitled_line_9376__input9373.pdbqt.txt	-10.9
untitled_line_9453__input9450.pdbqt.txt	-10.9
untitled_line_9544__input9541.pdbqt.txt	-10.9
untitled_line_9798__input9795.pdbqt.txt	-10.9
untitled_line_9813__input9810.pdbqt.txt	-10.9
untitled_line_9857__input9854.pdbqt.txt	-10.9
untitled_line_9871__input9868.pdbqt.txt	-10.9
untitled_line_1164__input1164.pdbqt.txt	-10.8
untitled_line_1190__input1190.pdbqt.txt	-10.8
untitled_line_1198__input1198.pdbqt.txt	-10.8
untitled_line_1254__input1254.pdbqt.txt	-10.8
untitled_line_127__input127.pdbqt.txt	-10.8
untitled_line_1281__input1281.pdbqt.txt	-10.8
untitled_line_1365__input1365.pdbqt.txt	-10.8
untitled_line_1465__input1465.pdbqt.txt	-10.8
untitled_line_149__input149.pdbqt.txt	-10.8
untitled_line_1507__input1507.pdbqt.txt	-10.8
untitled_line_1540__input1540.pdbqt.txt	-10.8
untitled_line_1561__input1561.pdbqt.txt	-10.8
untitled_line_1646__input1646.pdbqt.txt	-10.8
untitled_line_169__input169.pdbqt.txt	-10.8
untitled_line_1959__input1959.pdbqt.txt	-10.8
untitled_line_2171__input2171.pdbqt.txt	-10.8
untitled_line_2227__input2227.pdbqt.txt	-10.8
untitled_line_2378__input2378.pdbqt.txt	-10.8
untitled_line_2482__input2482.pdbqt.txt	-10.8
untitled_line_2489__input2489.pdbqt.txt	-10.8
untitled_line_2527__input2527.pdbqt.txt	-10.8
untitled_line_257__input257.pdbqt.txt	-10.8
untitled_line_2584__input2584.pdbqt.txt	-10.8
untitled_line_2590__input2590.pdbqt.txt	-10.8
untitled_line_2690__input2690.pdbqt.txt	-10.8
untitled_line_2793__input2793.pdbqt.txt	-10.8
untitled_line_2824__input2824.pdbqt.txt	-10.8
untitled_line_3043__input3043.pdbqt.txt	-10.8
untitled_line_3086__input3086.pdbqt.txt	-10.8
untitled_line_3196__input3196.pdbqt.txt	-10.8
untitled_line_3240__input3240.pdbqt.txt	-10.8
untitled_line_3300__input3300.pdbqt.txt	-10.8
untitled_line_3330__input3330.pdbqt.txt	-10.8
untitled_line_3440__input3440.pdbqt.txt	-10.8
untitled_line_3446__input3446.pdbqt.txt	-10.8
untitled_line_3462__input3462.pdbqt.txt	-10.8
untitled_line_3659__input3659.pdbqt.txt	-10.8
untitled_line_3677__input3677.pdbqt.txt	-10.8
untitled_line_3765__input3765.pdbqt.txt	-10.8
untitled_line_3838__input3838.pdbqt.txt	-10.8
untitled_line_3__input3.pdbqt.txt	-10.8
untitled_line_4058__input4058.pdbqt.txt	-10.8
untitled_line_4113__input4113.pdbqt.txt	-10.8
untitled_line_4528__input4527.pdbqt.txt	-10.8
untitled_line_4628__input4627.pdbqt.txt	-10.8
untitled_line_4647__input4646.pdbqt.txt	-10.8
untitled_line_4685__input4684.pdbqt.txt	-10.8
untitled_line_4735__input4734.pdbqt.txt	-10.8
untitled_line_48__input48.pdbqt.txt	-10.8
untitled_line_4924__input4923.pdbqt.txt	-10.8
untitled_line_508__input508.pdbqt.txt	-10.8
untitled_line_5155__input5154.pdbqt.txt	-10.8
untitled_line_5421__input5419.pdbqt.txt	-10.8
untitled_line_5533__input5531.pdbqt.txt	-10.8
untitled_line_5608__input5606.pdbqt.txt	-10.8
untitled_line_5645__input5643.pdbqt.txt	-10.8
untitled_line_6071__input6068.pdbqt.txt	-10.8
untitled_line_6239__input6236.pdbqt.txt	-10.8
untitled_line_6335__input6332.pdbqt.txt	-10.8
untitled_line_6500__input6497.pdbqt.txt	-10.8
untitled_line_6547__input6544.pdbqt.txt	-10.8
untitled_line_6553__input6550.pdbqt.txt	-10.8
untitled_line_6556__input6553.pdbqt.txt	-10.8
untitled_line_6686__input6683.pdbqt.txt	-10.8
untitled_line_6691__input6688.pdbqt.txt	-10.8
untitled_line_6695__input6692.pdbqt.txt	-10.8
untitled_line_6759__input6756.pdbqt.txt	-10.8
untitled_line_6915__input6912.pdbqt.txt	-10.8
untitled_line_6928__input6925.pdbqt.txt	-10.8
untitled_line_6950__input6947.pdbqt.txt	-10.8
untitled_line_6973__input6970.pdbqt.txt	-10.8
untitled_line_7080__input7077.pdbqt.txt	-10.8
untitled_line_7117__input7114.pdbqt.txt	-10.8
untitled_line_7134__input7131.pdbqt.txt	-10.8
untitled_line_7407__input7404.pdbqt.txt	-10.8
untitled_line_7640__input7637.pdbqt.txt	-10.8
untitled_line_7849__input7846.pdbqt.txt	-10.8
untitled_line_798__input798.pdbqt.txt	-10.8
untitled_line_802__input802.pdbqt.txt	-10.8
untitled_line_8144__input8141.pdbqt.txt	-10.8
untitled_line_8145__input8142.pdbqt.txt	-10.8
untitled_line_8204__input8201.pdbqt.txt	-10.8
untitled_line_8208__input8205.pdbqt.txt	-10.8
untitled_line_8261__input8258.pdbqt.txt	-10.8
untitled_line_8278__input8275.pdbqt.txt	-10.8
untitled_line_8283__input8280.pdbqt.txt	-10.8
untitled_line_8322__input8319.pdbqt.txt	-10.8
untitled_line_8378__input8375.pdbqt.txt	-10.8
untitled_line_8418__input8415.pdbqt.txt	-10.8
untitled_line_8450__input8447.pdbqt.txt	-10.8
untitled_line_8509__input8506.pdbqt.txt	-10.8
untitled_line_8522__input8519.pdbqt.txt	-10.8
untitled_line_8567__input8564.pdbqt.txt	-10.8
untitled_line_8576__input8573.pdbqt.txt	-10.8
untitled_line_871__input871.pdbqt.txt	-10.8
untitled_line_874__input874.pdbqt.txt	-10.8
untitled_line_8833__input8830.pdbqt.txt	-10.8
untitled_line_9011__input9008.pdbqt.txt	-10.8
untitled_line_9015__input9012.pdbqt.txt	-10.8
untitled_line_9063__input9060.pdbqt.txt	-10.8
untitled_line_9151__input9148.pdbqt.txt	-10.8
untitled_line_917__input917.pdbqt.txt	-10.8
untitled_line_921__input921.pdbqt.txt	-10.8
untitled_line_9275__input9272.pdbqt.txt	-10.8
untitled_line_9507__input9504.pdbqt.txt	-10.8
untitled_line_953__input953.pdbqt.txt	-10.8
untitled_line_9600__input9597.pdbqt.txt	-10.8
untitled_line_9683__input9680.pdbqt.txt	-10.8
untitled_line_9708__input9705.pdbqt.txt	-10.8
untitled_line_1258__input1258.pdbqt.txt	-10.7
untitled_line_1348__input1348.pdbqt.txt	-10.7
untitled_line_1369__input1369.pdbqt.txt	-10.7
untitled_line_1549__input1549.pdbqt.txt	-10.7
untitled_line_1599__input1599.pdbqt.txt	-10.7
untitled_line_1657__input1657.pdbqt.txt	-10.7
untitled_line_1951__input1951.pdbqt.txt	-10.7
untitled_line_2082__input2082.pdbqt.txt	-10.7
untitled_line_2291__input2291.pdbqt.txt	-10.7
untitled_line_2421__input2421.pdbqt.txt	-10.7
untitled_line_2516__input2516.pdbqt.txt	-10.7
untitled_line_253__input253.pdbqt.txt	-10.7
untitled_line_25__input25.pdbqt.txt	-10.7
untitled_line_2681__input2681.pdbqt.txt	-10.7
untitled_line_2861__input2861.pdbqt.txt	-10.7
untitled_line_2879__input2879.pdbqt.txt	-10.7
untitled_line_288__input288.pdbqt.txt	-10.7
untitled_line_2894__input2894.pdbqt.txt	-10.7
untitled_line_3009__input3009.pdbqt.txt	-10.7
untitled_line_3025__input3025.pdbqt.txt	-10.7
untitled_line_3119__input3119.pdbqt.txt	-10.7
untitled_line_3159__input3159.pdbqt.txt	-10.7
untitled_line_3190__input3190.pdbqt.txt	-10.7
untitled_line_3417__input3417.pdbqt.txt	-10.7
untitled_line_3564__input3564.pdbqt.txt	-10.7
untitled_line_3713__input3713.pdbqt.txt	-10.7
untitled_line_3766__input3766.pdbqt.txt	-10.7
untitled_line_3811__input3811.pdbqt.txt	-10.7
untitled_line_3912__input3912.pdbqt.txt	-10.7
untitled_line_3983__input3983.pdbqt.txt	-10.7
untitled_line_4006__input4006.pdbqt.txt	-10.7
untitled_line_4060__input4060.pdbqt.txt	-10.7
untitled_line_4129__input4129.pdbqt.txt	-10.7
untitled_line_4133__input4133.pdbqt.txt	-10.7
untitled_line_417__input417.pdbqt.txt	-10.7
untitled_line_4309__input4309.pdbqt.txt	-10.7
untitled_line_4491__input4490.pdbqt.txt	-10.7
untitled_line_4560__input4559.pdbqt.txt	-10.7
untitled_line_4686__input4685.pdbqt.txt	-10.7
untitled_line_4757__input4756.pdbqt.txt	-10.7
untitled_line_4763__input4762.pdbqt.txt	-10.7
untitled_line_4941__input4940.pdbqt.txt	-10.7
untitled_line_4994__input4993.pdbqt.txt	-10.7
untitled_line_5263__input5261.pdbqt.txt	-10.7
untitled_line_5336__input5334.pdbqt.txt	-10.7
untitled_line_5481__input5479.pdbqt.txt	-10.7
untitled_line_5487__input5485.pdbqt.txt	-10.7
untitled_line_5552__input5550.pdbqt.txt	-10.7
untitled_line_562__input562.pdbqt.txt	-10.7
untitled_line_5666__input5664.pdbqt.txt	-10.7
untitled_line_5690__input5688.pdbqt.txt	-10.7
untitled_line_5812__input5809.pdbqt.txt	-10.7
untitled_line_5855__input5852.pdbqt.txt	-10.7
untitled_line_5964__input5961.pdbqt.txt	-10.7
untitled_line_600__input600.pdbqt.txt	-10.7
untitled_line_6027__input6024.pdbqt.txt	-10.7
untitled_line_6292__input6289.pdbqt.txt	-10.7
untitled_line_6445__input6442.pdbqt.txt	-10.7
untitled_line_6453__input6450.pdbqt.txt	-10.7
untitled_line_6548__input6545.pdbqt.txt	-10.7
untitled_line_6793__input6790.pdbqt.txt	-10.7
untitled_line_6808__input6805.pdbqt.txt	-10.7
untitled_line_6833__input6830.pdbqt.txt	-10.7
untitled_line_6864__input6861.pdbqt.txt	-10.7
untitled_line_698__input698.pdbqt.txt	-10.7
untitled_line_7085__input7082.pdbqt.txt	-10.7
untitled_line_7108__input7105.pdbqt.txt	-10.7
untitled_line_7126__input7123.pdbqt.txt	-10.7
untitled_line_71__input71.pdbqt.txt	-10.7
untitled_line_7256__input7253.pdbqt.txt	-10.7
untitled_line_7267__input7264.pdbqt.txt	-10.7
untitled_line_7289__input7286.pdbqt.txt	-10.7
untitled_line_7374__input7371.pdbqt.txt	-10.7
untitled_line_7380__input7377.pdbqt.txt	-10.7
untitled_line_7440__input7437.pdbqt.txt	-10.7
untitled_line_7642__input7639.pdbqt.txt	-10.7
untitled_line_7643__input7640.pdbqt.txt	-10.7
untitled_line_7647__input7644.pdbqt.txt	-10.7
untitled_line_7702__input7699.pdbqt.txt	-10.7
untitled_line_778__input778.pdbqt.txt	-10.7
untitled_line_782__input782.pdbqt.txt	-10.7
untitled_line_78__input78.pdbqt.txt	-10.7
untitled_line_7911__input7908.pdbqt.txt	-10.7
untitled_line_7947__input7944.pdbqt.txt	-10.7
untitled_line_8468__input8465.pdbqt.txt	-10.7
untitled_line_8520__input8517.pdbqt.txt	-10.7
untitled_line_8598__input8595.pdbqt.txt	-10.7
untitled_line_8649__input8646.pdbqt.txt	-10.7
untitled_line_8669__input8666.pdbqt.txt	-10.7
untitled_line_8944__input8941.pdbqt.txt	-10.7
untitled_line_896__input896.pdbqt.txt	-10.7
untitled_line_8973__input8970.pdbqt.txt	-10.7
untitled_line_8997__input8994.pdbqt.txt	-10.7
untitled_line_9084__input9081.pdbqt.txt	-10.7
untitled_line_9145__input9142.pdbqt.txt	-10.7
untitled_line_9292__input9289.pdbqt.txt	-10.7
untitled_line_9302__input9299.pdbqt.txt	-10.7
untitled_line_9326__input9323.pdbqt.txt	-10.7
untitled_line_9353__input9350.pdbqt.txt	-10.7
untitled_line_9414__input9411.pdbqt.txt	-10.7
untitled_line_9494__input9491.pdbqt.txt	-10.7
untitled_line_9664__input9661.pdbqt.txt	-10.7
untitled_line_9715__input9712.pdbqt.txt	-10.7
untitled_line_99__input99.pdbqt.txt	-10.7
untitled_line_1002__input1002.pdbqt.txt	-10.6
untitled_line_1009__input1009.pdbqt.txt	-10.6
untitled_line_1015__input1015.pdbqt.txt	-10.6
untitled_line_1079__input1079.pdbqt.txt	-10.6
untitled_line_112__input112.pdbqt.txt	-10.6
untitled_line_1355__input1355.pdbqt.txt	-10.6
untitled_line_138__input138.pdbqt.txt	-10.6
untitled_line_1424__input1424.pdbqt.txt	-10.6
untitled_line_1551__input1551.pdbqt.txt	-10.6
untitled_line_1691__input1691.pdbqt.txt	-10.6
untitled_line_2140__input2140.pdbqt.txt	-10.6
untitled_line_2245__input2245.pdbqt.txt	-10.6
untitled_line_2280__input2280.pdbqt.txt	-10.6
untitled_line_22__input22.pdbqt.txt	-10.6
untitled_line_2373__input2373.pdbqt.txt	-10.6
untitled_line_2419__input2419.pdbqt.txt	-10.6
untitled_line_2480__input2480.pdbqt.txt	-10.6
untitled_line_252__input252.pdbqt.txt	-10.6
untitled_line_26__input26.pdbqt.txt	-10.6
untitled_line_3034__input3034.pdbqt.txt	-10.6
untitled_line_3042__input3042.pdbqt.txt	-10.6
untitled_line_3123__input3123.pdbqt.txt	-10.6
untitled_line_3407__input3407.pdbqt.txt	-10.6
untitled_line_3541__input3541.pdbqt.txt	-10.6
untitled_line_3589__input3589.pdbqt.txt	-10.6
untitled_line_3752__input3752.pdbqt.txt	-10.6
untitled_line_378__input378.pdbqt.txt	-10.6
untitled_line_3808__input3808.pdbqt.txt	-10.6
untitled_line_3827__input3827.pdbqt.txt	-10.6
untitled_line_3852__input3852.pdbqt.txt	-10.6
untitled_line_3857__input3857.pdbqt.txt	-10.6
untitled_line_3968__input3968.pdbqt.txt	-10.6
untitled_line_403__input403.pdbqt.txt	-10.6
untitled_line_4103__input4103.pdbqt.txt	-10.6
untitled_line_4104__input4104.pdbqt.txt	-10.6
untitled_line_4171__input4171.pdbqt.txt	-10.6
untitled_line_4187__input4187.pdbqt.txt	-10.6
untitled_line_4226__input4226.pdbqt.txt	-10.6
untitled_line_4228__input4228.pdbqt.txt	-10.6
untitled_line_4229__input4229.pdbqt.txt	-10.6
untitled_line_4297__input4297.pdbqt.txt	-10.6
untitled_line_4336__input4335.pdbqt.txt	-10.6
untitled_line_4337__input4336.pdbqt.txt	-10.6
untitled_line_460__input460.pdbqt.txt	-10.6
untitled_line_4642__input4641.pdbqt.txt	-10.6
untitled_line_4725__input4724.pdbqt.txt	-10.6
untitled_line_5000__input4999.pdbqt.txt	-10.6
untitled_line_5059__input5058.pdbqt.txt	-10.6
untitled_line_5238__input5236.pdbqt.txt	-10.6
untitled_line_5394__input5392.pdbqt.txt	-10.6
untitled_line_5514__input5512.pdbqt.txt	-10.6
untitled_line_5857__input5854.pdbqt.txt	-10.6
untitled_line_5911__input5908.pdbqt.txt	-10.6
untitled_line_6318__input6315.pdbqt.txt	-10.6
untitled_line_6368__input6365.pdbqt.txt	-10.6
untitled_line_6388__input6385.pdbqt.txt	-10.6
untitled_line_6437__input6434.pdbqt.txt	-10.6
untitled_line_6475__input6472.pdbqt.txt	-10.6
untitled_line_6516__input6513.pdbqt.txt	-10.6
untitled_line_6551__input6548.pdbqt.txt	-10.6
untitled_line_6555__input6552.pdbqt.txt	-10.6
untitled_line_6736__input6733.pdbqt.txt	-10.6
untitled_line_6751__input6748.pdbqt.txt	-10.6
untitled_line_6774__input6771.pdbqt.txt	-10.6
untitled_line_6838__input6835.pdbqt.txt	-10.6
untitled_line_6955__input6952.pdbqt.txt	-10.6
untitled_line_7075__input7072.pdbqt.txt	-10.6
untitled_line_7084__input7081.pdbqt.txt	-10.6
untitled_line_7169__input7166.pdbqt.txt	-10.6
untitled_line_7329__input7326.pdbqt.txt	-10.6
untitled_line_7376__input7373.pdbqt.txt	-10.6
untitled_line_7496__input7493.pdbqt.txt	-10.6
untitled_line_7559__input7556.pdbqt.txt	-10.6
untitled_line_7687__input7684.pdbqt.txt	-10.6
untitled_line_7703__input7700.pdbqt.txt	-10.6
untitled_line_7737__input7734.pdbqt.txt	-10.6
untitled_line_7741__input7738.pdbqt.txt	-10.6
untitled_line_7900__input7897.pdbqt.txt	-10.6
untitled_line_7902__input7899.pdbqt.txt	-10.6
untitled_line_7953__input7950.pdbqt.txt	-10.6
untitled_line_8061__input8058.pdbqt.txt	-10.6
untitled_line_8301__input8298.pdbqt.txt	-10.6
untitled_line_8424__input8421.pdbqt.txt	-10.6
untitled_line_8435__input8432.pdbqt.txt	-10.6
untitled_line_8606__input8603.pdbqt.txt	-10.6
untitled_line_8610__input8607.pdbqt.txt	-10.6
untitled_line_8641__input8638.pdbqt.txt	-10.6
untitled_line_875__input875.pdbqt.txt	-10.6
untitled_line_8836__input8833.pdbqt.txt	-10.6
untitled_line_887__input887.pdbqt.txt	-10.6
untitled_line_8967__input8964.pdbqt.txt	-10.6
untitled_line_8988__input8985.pdbqt.txt	-10.6
untitled_line_9088__input9085.pdbqt.txt	-10.6
untitled_line_9177__input9174.pdbqt.txt	-10.6
untitled_line_9423__input9420.pdbqt.txt	-10.6
untitled_line_9448__input9445.pdbqt.txt	-10.6
untitled_line_9594__input9591.pdbqt.txt	-10.6
untitled_line_9628__input9625.pdbqt.txt	-10.6
untitled_line_9805__input9802.pdbqt.txt	-10.6
untitled_line_9836__input9833.pdbqt.txt	-10.6
untitled_line_9862__input9859.pdbqt.txt	-10.6
untitled_line_1030__input1030.pdbqt.txt	-10.5
untitled_line_1237__input1237.pdbqt.txt	-10.5
untitled_line_124__input124.pdbqt.txt	-10.5
untitled_line_1370__input1370.pdbqt.txt	-10.5
untitled_line_1674__input1674.pdbqt.txt	-10.5
untitled_line_1692__input1692.pdbqt.txt	-10.5
untitled_line_1705__input1705.pdbqt.txt	-10.5
untitled_line_1907__input1907.pdbqt.txt	-10.5
untitled_line_1925__input1925.pdbqt.txt	-10.5
untitled_line_1946__input1946.pdbqt.txt	-10.5
untitled_line_1986__input1986.pdbqt.txt	-10.5
untitled_line_2080__input2080.pdbqt.txt	-10.5
untitled_line_2231__input2231.pdbqt.txt	-10.5
untitled_line_2331__input2331.pdbqt.txt	-10.5
untitled_line_2352__input2352.pdbqt.txt	-10.5
untitled_line_250__input250.pdbqt.txt	-10.5
untitled_line_2628__input2628.pdbqt.txt	-10.5
untitled_line_2708__input2708.pdbqt.txt	-10.5
untitled_line_2746__input2746.pdbqt.txt	-10.5
untitled_line_2767__input2767.pdbqt.txt	-10.5
untitled_line_2835__input2835.pdbqt.txt	-10.5
untitled_line_2962__input2962.pdbqt.txt	-10.5
untitled_line_3044__input3044.pdbqt.txt	-10.5
untitled_line_3142__input3142.pdbqt.txt	-10.5
untitled_line_3211__input3211.pdbqt.txt	-10.5
untitled_line_3277__input3277.pdbqt.txt	-10.5
untitled_line_3283__input3283.pdbqt.txt	-10.5
untitled_line_3495__input3495.pdbqt.txt	-10.5
untitled_line_350__input350.pdbqt.txt	-10.5
untitled_line_3535__input3535.pdbqt.txt	-10.5
untitled_line_3708__input3708.pdbqt.txt	-10.5
untitled_line_3776__input3776.pdbqt.txt	-10.5
untitled_line_3880__input3880.pdbqt.txt	-10.5
untitled_line_3924__input3924.pdbqt.txt	-10.5
untitled_line_3954__input3954.pdbqt.txt	-10.5
untitled_line_4066__input4066.pdbqt.txt	-10.5
untitled_line_4083__input4083.pdbqt.txt	-10.5
untitled_line_4157__input4157.pdbqt.txt	-10.5
untitled_line_4192__input4192.pdbqt.txt	-10.5
untitled_line_4207__input4207.pdbqt.txt	-10.5
untitled_line_432__input432.pdbqt.txt	-10.5
untitled_line_4414__input4413.pdbqt.txt	-10.5
untitled_line_4845__input4844.pdbqt.txt	-10.5
untitled_line_4936__input4935.pdbqt.txt	-10.5
untitled_line_4944__input4943.pdbqt.txt	-10.5
untitled_line_4993__input4992.pdbqt.txt	-10.5
untitled_line_5028__input5027.pdbqt.txt	-10.5
untitled_line_5176__input5174.pdbqt.txt	-10.5
untitled_line_5178__input5176.pdbqt.txt	-10.5
untitled_line_5198__input5196.pdbqt.txt	-10.5
untitled_line_5260__input5258.pdbqt.txt	-10.5
untitled_line_5317__input5315.pdbqt.txt	-10.5
untitled_line_5428__input5426.pdbqt.txt	-10.5
untitled_line_5840__input5837.pdbqt.txt	-10.5
untitled_line_5909__input5906.pdbqt.txt	-10.5
untitled_line_5941__input5938.pdbqt.txt	-10.5
untitled_line_5946__input5943.pdbqt.txt	-10.5
untitled_line_6036__input6033.pdbqt.txt	-10.5
untitled_line_6305__input6302.pdbqt.txt	-10.5
untitled_line_6316__input6313.pdbqt.txt	-10.5
untitled_line_6320__input6317.pdbqt.txt	-10.5
untitled_line_6420__input6417.pdbqt.txt	-10.5
untitled_line_6522__input6519.pdbqt.txt	-10.5
untitled_line_6527__input6524.pdbqt.txt	-10.5
untitled_line_655__input655.pdbqt.txt	-10.5
untitled_line_6614__input6611.pdbqt.txt	-10.5
untitled_line_6616__input6613.pdbqt.txt	-10.5
untitled_line_6650__input6647.pdbqt.txt	-10.5
untitled_line_6705__input6702.pdbqt.txt	-10.5
untitled_line_6832__input6829.pdbqt.txt	-10.5
untitled_line_6951__input6948.pdbqt.txt	-10.5
untitled_line_6987__input6984.pdbqt.txt	-10.5
untitled_line_7048__input7045.pdbqt.txt	-10.5
untitled_line_7074__input7071.pdbqt.txt	-10.5
untitled_line_708__input708.pdbqt.txt	-10.5
untitled_line_7110__input7107.pdbqt.txt	-10.5
untitled_line_7158__input7155.pdbqt.txt	-10.5
untitled_line_7403__input7400.pdbqt.txt	-10.5
untitled_line_7411__input7408.pdbqt.txt	-10.5
untitled_line_7448__input7445.pdbqt.txt	-10.5
untitled_line_7487__input7484.pdbqt.txt	-10.5
untitled_line_7628__input7625.pdbqt.txt	-10.5
untitled_line_7739__input7736.pdbqt.txt	-10.5
untitled_line_7747__input7744.pdbqt.txt	-10.5
untitled_line_7762__input7759.pdbqt.txt	-10.5
untitled_line_7855__input7852.pdbqt.txt	-10.5
untitled_line_8169__input8166.pdbqt.txt	-10.5
untitled_line_8371__input8368.pdbqt.txt	-10.5
untitled_line_8499__input8496.pdbqt.txt	-10.5
untitled_line_849__input849.pdbqt.txt	-10.5
untitled_line_8808__input8805.pdbqt.txt	-10.5
untitled_line_8902__input8899.pdbqt.txt	-10.5
untitled_line_8913__input8910.pdbqt.txt	-10.5
untitled_line_9040__input9037.pdbqt.txt	-10.5
untitled_line_9111__input9108.pdbqt.txt	-10.5
untitled_line_9135__input9132.pdbqt.txt	-10.5
untitled_line_9210__input9207.pdbqt.txt	-10.5
untitled_line_9278__input9275.pdbqt.txt	-10.5
untitled_line_9436__input9433.pdbqt.txt	-10.5
untitled_line_9536__input9533.pdbqt.txt	-10.5
untitled_line_9618__input9615.pdbqt.txt	-10.5
untitled_line_971__input971.pdbqt.txt	-10.5
untitled_line_9722__input9719.pdbqt.txt	-10.5
untitled_line_9799__input9796.pdbqt.txt	-10.5
untitled_line_1212__input1212.pdbqt.txt	-10.4
untitled_line_1214__input1214.pdbqt.txt	-10.4
untitled_line_1313__input1313.pdbqt.txt	-10.4
untitled_line_1418__input1418.pdbqt.txt	-10.4
untitled_line_1533__input1533.pdbqt.txt	-10.4
untitled_line_1591__input1591.pdbqt.txt	-10.4
untitled_line_1607__input1607.pdbqt.txt	-10.4
untitled_line_1683__input1683.pdbqt.txt	-10.4
untitled_line_1720__input1720.pdbqt.txt	-10.4
untitled_line_1805__input1805.pdbqt.txt	-10.4
untitled_line_1867__input1867.pdbqt.txt	-10.4
untitled_line_2109__input2109.pdbqt.txt	-10.4
untitled_line_2173__input2173.pdbqt.txt	-10.4
untitled_line_2355__input2355.pdbqt.txt	-10.4
untitled_line_2380__input2380.pdbqt.txt	-10.4
untitled_line_2411__input2411.pdbqt.txt	-10.4
untitled_line_2426__input2426.pdbqt.txt	-10.4
untitled_line_2564__input2564.pdbqt.txt	-10.4
untitled_line_2637__input2637.pdbqt.txt	-10.4
untitled_line_2656__input2656.pdbqt.txt	-10.4
untitled_line_2722__input2722.pdbqt.txt	-10.4
untitled_line_2750__input2750.pdbqt.txt	-10.4
untitled_line_2789__input2789.pdbqt.txt	-10.4
untitled_line_2852__input2852.pdbqt.txt	-10.4
untitled_line_2892__input2892.pdbqt.txt	-10.4
untitled_line_2914__input2914.pdbqt.txt	-10.4
untitled_line_2958__input2958.pdbqt.txt	-10.4
untitled_line_2992__input2992.pdbqt.txt	-10.4
untitled_line_3076__input3076.pdbqt.txt	-10.4
untitled_line_3149__input3149.pdbqt.txt	-10.4
untitled_line_3163__input3163.pdbqt.txt	-10.4
untitled_line_3180__input3180.pdbqt.txt	-10.4
untitled_line_3321__input3321.pdbqt.txt	-10.4
untitled_line_3356__input3356.pdbqt.txt	-10.4
untitled_line_3430__input3430.pdbqt.txt	-10.4
untitled_line_3508__input3508.pdbqt.txt	-10.4
untitled_line_3573__input3573.pdbqt.txt	-10.4
untitled_line_3695__input3695.pdbqt.txt	-10.4
untitled_line_3762__input3762.pdbqt.txt	-10.4
untitled_line_3822__input3822.pdbqt.txt	-10.4
untitled_line_387__input387.pdbqt.txt	-10.4
untitled_line_3882__input3882.pdbqt.txt	-10.4
untitled_line_3895__input3895.pdbqt.txt	-10.4
untitled_line_3899__input3899.pdbqt.txt	-10.4
untitled_line_3903__input3903.pdbqt.txt	-10.4
untitled_line_3905__input3905.pdbqt.txt	-10.4
untitled_line_3969__input3969.pdbqt.txt	-10.4
untitled_line_3989__input3989.pdbqt.txt	-10.4
untitled_line_3991__input3991.pdbqt.txt	-10.4
untitled_line_4008__input4008.pdbqt.txt	-10.4
untitled_line_4211__input4211.pdbqt.txt	-10.4
untitled_line_4235__input4235.pdbqt.txt	-10.4
untitled_line_4244__input4244.pdbqt.txt	-10.4
untitled_line_4429__input4428.pdbqt.txt	-10.4
untitled_line_4470__input4469.pdbqt.txt	-10.4
untitled_line_4478__input4477.pdbqt.txt	-10.4
untitled_line_4545__input4544.pdbqt.txt	-10.4
untitled_line_4583__input4582.pdbqt.txt	-10.4
untitled_line_4660__input4659.pdbqt.txt	-10.4
untitled_line_4661__input4660.pdbqt.txt	-10.4
untitled_line_4677__input4676.pdbqt.txt	-10.4
untitled_line_472__input472.pdbqt.txt	-10.4
untitled_line_4935__input4934.pdbqt.txt	-10.4
untitled_line_5113__input5112.pdbqt.txt	-10.4
untitled_line_5118__input5117.pdbqt.txt	-10.4
untitled_line_5140__input5139.pdbqt.txt	-10.4
untitled_line_5194__input5192.pdbqt.txt	-10.4
untitled_line_5217__input5215.pdbqt.txt	-10.4
untitled_line_5235__input5233.pdbqt.txt	-10.4
untitled_line_550__input550.pdbqt.txt	-10.4
untitled_line_5518__input5516.pdbqt.txt	-10.4
untitled_line_5626__input5624.pdbqt.txt	-10.4
untitled_line_564__input564.pdbqt.txt	-10.4
untitled_line_5736__input5734.pdbqt.txt	-10.4
untitled_line_5752__input5750.pdbqt.txt	-10.4
untitled_line_5758__input5755.pdbqt.txt	-10.4
untitled_line_5764__input5761.pdbqt.txt	-10.4
untitled_line_5776__input5773.pdbqt.txt	-10.4
untitled_line_5959__input5956.pdbqt.txt	-10.4
untitled_line_6117__input6114.pdbqt.txt	-10.4
untitled_line_617__input617.pdbqt.txt	-10.4
untitled_line_620__input620.pdbqt.txt	-10.4
untitled_line_6254__input6251.pdbqt.txt	-10.4
untitled_line_6728__input6725.pdbqt.txt	-10.4
untitled_line_6809__input6806.pdbqt.txt	-10.4
untitled_line_6851__input6848.pdbqt.txt	-10.4
untitled_line_6982__input6979.pdbqt.txt	-10.4
untitled_line_6990__input6987.pdbqt.txt	-10.4
untitled_line_7057__input7054.pdbqt.txt	-10.4
untitled_line_7184__input7181.pdbqt.txt	-10.4
untitled_line_7498__input7495.pdbqt.txt	-10.4
untitled_line_7790__input7787.pdbqt.txt	-10.4
untitled_line_7909__input7906.pdbqt.txt	-10.4
untitled_line_7999__input7996.pdbqt.txt	-10.4
untitled_line_8021__input8018.pdbqt.txt	-10.4
untitled_line_8081__input8078.pdbqt.txt	-10.4
untitled_line_8097__input8094.pdbqt.txt	-10.4
untitled_line_8098__input8095.pdbqt.txt	-10.4
untitled_line_8171__input8168.pdbqt.txt	-10.4
untitled_line_8227__input8224.pdbqt.txt	-10.4
untitled_line_8245__input8242.pdbqt.txt	-10.4
untitled_line_8253__input8250.pdbqt.txt	-10.4
untitled_line_8279__input8276.pdbqt.txt	-10.4
untitled_line_830__input830.pdbqt.txt	-10.4
untitled_line_8410__input8407.pdbqt.txt	-10.4
untitled_line_859__input859.pdbqt.txt	-10.4
untitled_line_8604__input8601.pdbqt.txt	-10.4
untitled_line_8720__input8717.pdbqt.txt	-10.4
untitled_line_9018__input9015.pdbqt.txt	-10.4
untitled_line_9159__input9156.pdbqt.txt	-10.4
untitled_line_9233__input9230.pdbqt.txt	-10.4
untitled_line_9234__input9231.pdbqt.txt	-10.4
untitled_line_9254__input9251.pdbqt.txt	-10.4
untitled_line_9299__input9296.pdbqt.txt	-10.4
untitled_line_9374__input9371.pdbqt.txt	-10.4
untitled_line_9400__input9397.pdbqt.txt	-10.4
untitled_line_9550__input9547.pdbqt.txt	-10.4
untitled_line_956__input956.pdbqt.txt	-10.4
untitled_line_963__input963.pdbqt.txt	-10.4
untitled_line_9738__input9735.pdbqt.txt	-10.4
untitled_line_9743__input9740.pdbqt.txt	-10.4
untitled_line_9851__input9848.pdbqt.txt	-10.4
untitled_line_1005__input1005.pdbqt.txt	-10.3
untitled_line_1020__input1020.pdbqt.txt	-10.3
untitled_line_1050__input1050.pdbqt.txt	-10.3
untitled_line_1067__input1067.pdbqt.txt	-10.3
untitled_line_1102__input1102.pdbqt.txt	-10.3
untitled_line_1123__input1123.pdbqt.txt	-10.3
untitled_line_1227__input1227.pdbqt.txt	-10.3
untitled_line_1255__input1255.pdbqt.txt	-10.3
untitled_line_1282__input1282.pdbqt.txt	-10.3
untitled_line_137__input137.pdbqt.txt	-10.3
untitled_line_1432__input1432.pdbqt.txt	-10.3
untitled_line_1604__input1604.pdbqt.txt	-10.3
untitled_line_1634__input1634.pdbqt.txt	-10.3
untitled_line_1635__input1635.pdbqt.txt	-10.3
untitled_line_1640__input1640.pdbqt.txt	-10.3
untitled_line_1751__input1751.pdbqt.txt	-10.3
untitled_line_1814__input1814.pdbqt.txt	-10.3
untitled_line_1885__input1885.pdbqt.txt	-10.3
untitled_line_1908__input1908.pdbqt.txt	-10.3
untitled_line_1909__input1909.pdbqt.txt	-10.3
untitled_line_2045__input2045.pdbqt.txt	-10.3
untitled_line_2147__input2147.pdbqt.txt	-10.3
untitled_line_2161__input2161.pdbqt.txt	-10.3
untitled_line_2269__input2269.pdbqt.txt	-10.3
untitled_line_2390__input2390.pdbqt.txt	-10.3
untitled_line_239__input239.pdbqt.txt	-10.3
untitled_line_2401__input2401.pdbqt.txt	-10.3
untitled_line_2492__input2492.pdbqt.txt	-10.3
untitled_line_2701__input2701.pdbqt.txt	-10.3
untitled_line_2817__input2817.pdbqt.txt	-10.3
untitled_line_2858__input2858.pdbqt.txt	-10.3
untitled_line_3285__input3285.pdbqt.txt	-10.3
untitled_line_3308__input3308.pdbqt.txt	-10.3
untitled_line_3551__input3551.pdbqt.txt	-10.3
untitled_line_3805__input3805.pdbqt.txt	-10.3
untitled_line_3844__input3844.pdbqt.txt	-10.3
untitled_line_3845__input3845.pdbqt.txt	-10.3
untitled_line_4318__input4318.pdbqt.txt	-10.3
untitled_line_4324__input4324.pdbqt.txt	-10.3
untitled_line_4492__input4491.pdbqt.txt	-10.3
untitled_line_4551__input4550.pdbqt.txt	-10.3
untitled_line_4593__input4592.pdbqt.txt	-10.3
untitled_line_4613__input4612.pdbqt.txt	-10.3
untitled_line_46__input46.pdbqt.txt	-10.3
untitled_line_4701__input4700.pdbqt.txt	-10.3
untitled_line_4713__input4712.pdbqt.txt	-10.3
untitled_line_4775__input4774.pdbqt.txt	-10.3
untitled_line_4837__input4836.pdbqt.txt	-10.3
untitled_line_4972__input4971.pdbqt.txt	-10.3
untitled_line_4976__input4975.pdbqt.txt	-10.3
untitled_line_4999__input4998.pdbqt.txt	-10.3
untitled_line_5374__input5372.pdbqt.txt	-10.3
untitled_line_5582__input5580.pdbqt.txt	-10.3
untitled_line_5592__input5590.pdbqt.txt	-10.3
untitled_line_5604__input5602.pdbqt.txt	-10.3
untitled_line_5648__input5646.pdbqt.txt	-10.3
untitled_line_5667__input5665.pdbqt.txt	-10.3
untitled_line_5713__input5711.pdbqt.txt	-10.3
untitled_line_5994__input5991.pdbqt.txt	-10.3
untitled_line_5997__input5994.pdbqt.txt	-10.3
untitled_line_6045__input6042.pdbqt.txt	-10.3
untitled_line_6118__input6115.pdbqt.txt	-10.3
untitled_line_6169__input6166.pdbqt.txt	-10.3
untitled_line_6186__input6183.pdbqt.txt	-10.3
untitled_line_6219__input6216.pdbqt.txt	-10.3
untitled_line_6533__input6530.pdbqt.txt	-10.3
untitled_line_6567__input6564.pdbqt.txt	-10.3
untitled_line_6661__input6658.pdbqt.txt	-10.3
untitled_line_6801__input6798.pdbqt.txt	-10.3
untitled_line_6877__input6874.pdbqt.txt	-10.3
untitled_line_7019__input7016.pdbqt.txt	-10.3
untitled_line_7069__input7066.pdbqt.txt	-10.3
untitled_line_70__input70.pdbqt.txt	-10.3
untitled_line_7171__input7168.pdbqt.txt	-10.3
untitled_line_7225__input7222.pdbqt.txt	-10.3
untitled_line_7270__input7267.pdbqt.txt	-10.3
untitled_line_7401__input7398.pdbqt.txt	-10.3
untitled_line_7409__input7406.pdbqt.txt	-10.3
untitled_line_7519__input7516.pdbqt.txt	-10.3
untitled_line_7566__input7563.pdbqt.txt	-10.3
untitled_line_7683__input7680.pdbqt.txt	-10.3
untitled_line_7851__input7848.pdbqt.txt	-10.3
untitled_line_7868__input7865.pdbqt.txt	-10.3
untitled_line_7938__input7935.pdbqt.txt	-10.3
untitled_line_7951__input7948.pdbqt.txt	-10.3
untitled_line_7975__input7972.pdbqt.txt	-10.3
untitled_line_8080__input8077.pdbqt.txt	-10.3
untitled_line_8119__input8116.pdbqt.txt	-10.3
untitled_line_815__input815.pdbqt.txt	-10.3
untitled_line_8200__input8197.pdbqt.txt	-10.3
untitled_line_821__input821.pdbqt.txt	-10.3
untitled_line_8341__input8338.pdbqt.txt	-10.3
untitled_line_8569__input8566.pdbqt.txt	-10.3
untitled_line_8599__input8596.pdbqt.txt	-10.3
untitled_line_8630__input8627.pdbqt.txt	-10.3
untitled_line_8719__input8716.pdbqt.txt	-10.3
untitled_line_8761__input8758.pdbqt.txt	-10.3
untitled_line_8768__input8765.pdbqt.txt	-10.3
untitled_line_8840__input8837.pdbqt.txt	-10.3
untitled_line_8941__input8938.pdbqt.txt	-10.3
untitled_line_9042__input9039.pdbqt.txt	-10.3
untitled_line_9130__input9127.pdbqt.txt	-10.3
untitled_line_9220__input9217.pdbqt.txt	-10.3
untitled_line_9253__input9250.pdbqt.txt	-10.3
untitled_line_9288__input9285.pdbqt.txt	-10.3
untitled_line_9421__input9418.pdbqt.txt	-10.3
untitled_line_9474__input9471.pdbqt.txt	-10.3
untitled_line_9518__input9515.pdbqt.txt	-10.3
untitled_line_9558__input9555.pdbqt.txt	-10.3
untitled_line_9566__input9563.pdbqt.txt	-10.3
untitled_line_9571__input9568.pdbqt.txt	-10.3
untitled_line_9585__input9582.pdbqt.txt	-10.3
untitled_line_9586__input9583.pdbqt.txt	-10.3
untitled_line_9624__input9621.pdbqt.txt	-10.3
untitled_line_9626__input9623.pdbqt.txt	-10.3
untitled_line_9672__input9669.pdbqt.txt	-10.3
untitled_line_9761__input9758.pdbqt.txt	-10.3
untitled_line_9818__input9815.pdbqt.txt	-10.3
untitled_line_997__input997.pdbqt.txt	-10.3
untitled_line_1074__input1074.pdbqt.txt	-10.2
untitled_line_1098__input1098.pdbqt.txt	-10.2
untitled_line_1221__input1221.pdbqt.txt	-10.2
untitled_line_1318__input1318.pdbqt.txt	-10.2
untitled_line_147__input147.pdbqt.txt	-10.2
untitled_line_1598__input1598.pdbqt.txt	-10.2
untitled_line_1748__input1748.pdbqt.txt	-10.2
untitled_line_1985__input1985.pdbqt.txt	-10.2
untitled_line_2068__input2068.pdbqt.txt	-10.2
untitled_line_2092__input2092.pdbqt.txt	-10.2
untitled_line_2258__input2258.pdbqt.txt	-10.2
untitled_line_2408__input2408.pdbqt.txt	-10.2
untitled_line_2425__input2425.pdbqt.txt	-10.2
untitled_line_2440__input2440.pdbqt.txt	-10.2
untitled_line_2467__input2467.pdbqt.txt	-10.2
untitled_line_258__input258.pdbqt.txt	-10.2
untitled_line_2623__input2623.pdbqt.txt	-10.2
untitled_line_266__input266.pdbqt.txt	-10.2
untitled_line_2741__input2741.pdbqt.txt	-10.2
untitled_line_2768__input2768.pdbqt.txt	-10.2
untitled_line_2797__input2797.pdbqt.txt	-10.2
untitled_line_279__input279.pdbqt.txt	-10.2
untitled_line_2976__input2976.pdbqt.txt	-10.2
untitled_line_2981__input2981.pdbqt.txt	-10.2
untitled_line_2983__input2983.pdbqt.txt	-10.2
untitled_line_2993__input2993.pdbqt.txt	-10.2
untitled_line_3012__input3012.pdbqt.txt	-10.2
untitled_line_3083__input3083.pdbqt.txt	-10.2
untitled_line_3174__input3174.pdbqt.txt	-10.2
untitled_line_3177__input3177.pdbqt.txt	-10.2
untitled_line_32__input32.pdbqt.txt	-10.2
untitled_line_3320__input3320.pdbqt.txt	-10.2
untitled_line_3377__input3377.pdbqt.txt	-10.2
untitled_line_3403__input3403.pdbqt.txt	-10.2
untitled_line_3499__input3499.pdbqt.txt	-10.2
untitled_line_3595__input3595.pdbqt.txt	-10.2
untitled_line_3613__input3613.pdbqt.txt	-10.2
untitled_line_3615__input3615.pdbqt.txt	-10.2
untitled_line_3672__input3672.pdbqt.txt	-10.2
untitled_line_3743__input3743.pdbqt.txt	-10.2
untitled_line_3794__input3794.pdbqt.txt	-10.2
untitled_line_3801__input3801.pdbqt.txt	-10.2
untitled_line_405__input405.pdbqt.txt	-10.2
untitled_line_4108__input4108.pdbqt.txt	-10.2
untitled_line_4271__input4271.pdbqt.txt	-10.2
untitled_line_427__input427.pdbqt.txt	-10.2
untitled_line_4397__input4396.pdbqt.txt	-10.2
untitled_line_4599__input4598.pdbqt.txt	-10.2
untitled_line_4632__input4631.pdbqt.txt	-10.2
untitled_line_4719__input4718.pdbqt.txt	-10.2
untitled_line_4731__input4730.pdbqt.txt	-10.2
untitled_line_4794__input4793.pdbqt.txt	-10.2
untitled_line_4997__input4996.pdbqt.txt	-10.2
untitled_line_5056__input5055.pdbqt.txt	-10.2
untitled_line_5259__input5257.pdbqt.txt	-10.2
untitled_line_5486__input5484.pdbqt.txt	-10.2
untitled_line_553__input553.pdbqt.txt	-10.2
untitled_line_5576__input5574.pdbqt.txt	-10.2
untitled_line_5597__input5595.pdbqt.txt	-10.2
untitled_line_5830__input5827.pdbqt.txt	-10.2
untitled_line_5834__input5831.pdbqt.txt	-10.2
untitled_line_5912__input5909.pdbqt.txt	-10.2
untitled_line_5933__input5930.pdbqt.txt	-10.2
untitled_line_6067__input6064.pdbqt.txt	-10.2
untitled_line_6163__input6160.pdbqt.txt	-10.2
untitled_line_6172__input6169.pdbqt.txt	-10.2
untitled_line_6251__input6248.pdbqt.txt	-10.2
untitled_line_6329__input6326.pdbqt.txt	-10.2
untitled_line_634__input634.pdbqt.txt	-10.2
untitled_line_6357__input6354.pdbqt.txt	-10.2
untitled_line_6391__input6388.pdbqt.txt	-10.2
untitled_line_6462__input6459.pdbqt.txt	-10.2
untitled_line_6494__input6491.pdbqt.txt	-10.2
untitled_line_6501__input6498.pdbqt.txt	-10.2
untitled_line_6586__input6583.pdbqt.txt	-10.2
untitled_line_6651__input6648.pdbqt.txt	-10.2
untitled_line_6762__input6759.pdbqt.txt	-10.2
untitled_line_6806__input6803.pdbqt.txt	-10.2
untitled_line_6812__input6809.pdbqt.txt	-10.2
untitled_line_6882__input6879.pdbqt.txt	-10.2
untitled_line_6920__input6917.pdbqt.txt	-10.2
untitled_line_6981__input6978.pdbqt.txt	-10.2
untitled_line_7043__input7040.pdbqt.txt	-10.2
untitled_line_7139__input7136.pdbqt.txt	-10.2
untitled_line_717__input717.pdbqt.txt	-10.2
untitled_line_7346__input7343.pdbqt.txt	-10.2
untitled_line_7396__input7393.pdbqt.txt	-10.2
untitled_line_7404__input7401.pdbqt.txt	-10.2
untitled_line_7764__input7761.pdbqt.txt	-10.2
untitled_line_77__input77.pdbqt.txt	-10.2
untitled_line_7844__input7841.pdbqt.txt	-10.2
untitled_line_7981__input7978.pdbqt.txt	-10.2
untitled_line_7991__input7988.pdbqt.txt	-10.2
untitled_line_8158__input8155.pdbqt.txt	-10.2
untitled_line_823__input823.pdbqt.txt	-10.2
untitled_line_8318__input8315.pdbqt.txt	-10.2
untitled_line_8551__input8548.pdbqt.txt	-10.2
untitled_line_8703__input8700.pdbqt.txt	-10.2
untitled_line_8796__input8793.pdbqt.txt	-10.2
untitled_line_8858__input8855.pdbqt.txt	-10.2
untitled_line_8889__input8886.pdbqt.txt	-10.2
untitled_line_893__input893.pdbqt.txt	-10.2
untitled_line_8977__input8974.pdbqt.txt	-10.2
untitled_line_9076__input9073.pdbqt.txt	-10.2
untitled_line_9120__input9117.pdbqt.txt	-10.2
untitled_line_9243__input9240.pdbqt.txt	-10.2
untitled_line_9325__input9322.pdbqt.txt	-10.2
untitled_line_9386__input9383.pdbqt.txt	-10.2
untitled_line_9395__input9392.pdbqt.txt	-10.2
untitled_line_9576__input9573.pdbqt.txt	-10.2
untitled_line_9579__input9576.pdbqt.txt	-10.2
untitled_line_9716__input9713.pdbqt.txt	-10.2
untitled_line_9840__input9837.pdbqt.txt	-10.2
untitled_line_998__input998.pdbqt.txt	-10.2
untitled_line_103__input103.pdbqt.txt	-10.1
untitled_line_1081__input1081.pdbqt.txt	-10.1
untitled_line_1121__input1121.pdbqt.txt	-10.1
untitled_line_1137__input1137.pdbqt.txt	-10.1
untitled_line_1150__input1150.pdbqt.txt	-10.1
untitled_line_1176__input1176.pdbqt.txt	-10.1
untitled_line_1204__input1204.pdbqt.txt	-10.1
untitled_line_1209__input1209.pdbqt.txt	-10.1
untitled_line_1309__input1309.pdbqt.txt	-10.1
untitled_line_1310__input1310.pdbqt.txt	-10.1
untitled_line_1470__input1470.pdbqt.txt	-10.1
untitled_line_1509__input1509.pdbqt.txt	-10.1
untitled_line_1520__input1520.pdbqt.txt	-10.1
untitled_line_1541__input1541.pdbqt.txt	-10.1
untitled_line_1600__input1600.pdbqt.txt	-10.1
untitled_line_1650__input1650.pdbqt.txt	-10.1
untitled_line_1858__input1858.pdbqt.txt	-10.1
untitled_line_1940__input1940.pdbqt.txt	-10.1
untitled_line_2130__input2130.pdbqt.txt	-10.1
untitled_line_2485__input2485.pdbqt.txt	-10.1
untitled_line_2633__input2633.pdbqt.txt	-10.1
untitled_line_2686__input2686.pdbqt.txt	-10.1
untitled_line_2739__input2739.pdbqt.txt	-10.1
untitled_line_2743__input2743.pdbqt.txt	-10.1
untitled_line_2796__input2796.pdbqt.txt	-10.1
untitled_line_2828__input2828.pdbqt.txt	-10.1
untitled_line_2869__input2869.pdbqt.txt	-10.1
untitled_line_2956__input2956.pdbqt.txt	-10.1
untitled_line_300__input300.pdbqt.txt	-10.1
untitled_line_3024__input3024.pdbqt.txt	-10.1
untitled_line_3090__input3090.pdbqt.txt	-10.1
untitled_line_3140__input3140.pdbqt.txt	-10.1
untitled_line_3316__input3316.pdbqt.txt	-10.1
untitled_line_3322__input3322.pdbqt.txt	-10.1
untitled_line_3336__input3336.pdbqt.txt	-10.1
untitled_line_3342__input3342.pdbqt.txt	-10.1
untitled_line_3376__input3376.pdbqt.txt	-10.1
untitled_line_3381__input3381.pdbqt.txt	-10.1
untitled_line_3608__input3608.pdbqt.txt	-10.1
untitled_line_365__input365.pdbqt.txt	-10.1
untitled_line_3704__input3704.pdbqt.txt	-10.1
untitled_line_3749__input3749.pdbqt.txt	-10.1
untitled_line_3865__input3865.pdbqt.txt	-10.1
untitled_line_3902__input3902.pdbqt.txt	-10.1
untitled_line_3936__input3936.pdbqt.txt	-10.1
untitled_line_3945__input3945.pdbqt.txt	-10.1
untitled_line_4047__input4047.pdbqt.txt	-10.1
untitled_line_4134__input4134.pdbqt.txt	-10.1
untitled_line_415__input415.pdbqt.txt	-10.1
untitled_line_4175__input4175.pdbqt.txt	-10.1
untitled_line_4177__input4177.pdbqt.txt	-10.1
untitled_line_4203__input4203.pdbqt.txt	-10.1
untitled_line_4210__input4210.pdbqt.txt	-10.1
untitled_line_425__input425.pdbqt.txt	-10.1
untitled_line_4264__input4264.pdbqt.txt	-10.1
untitled_line_4330__input4329.pdbqt.txt	-10.1
untitled_line_433__input433.pdbqt.txt	-10.1
untitled_line_4432__input4431.pdbqt.txt	-10.1
untitled_line_4473__input4472.pdbqt.txt	-10.1
untitled_line_451__input451.pdbqt.txt	-10.1
untitled_line_4535__input4534.pdbqt.txt	-10.1
untitled_line_4634__input4633.pdbqt.txt	-10.1
untitled_line_4641__input4640.pdbqt.txt	-10.1
untitled_line_464__input464.pdbqt.txt	-10.1
untitled_line_4671__input4670.pdbqt.txt	-10.1
untitled_line_4771__input4770.pdbqt.txt	-10.1
untitled_line_4872__input4871.pdbqt.txt	-10.1
untitled_line_4963__input4962.pdbqt.txt	-10.1
untitled_line_5026__input5025.pdbqt.txt	-10.1
untitled_line_5079__input5078.pdbqt.txt	-10.1
untitled_line_5085__input5084.pdbqt.txt	-10.1
untitled_line_5273__input5271.pdbqt.txt	-10.1
untitled_line_5283__input5281.pdbqt.txt	-10.1
untitled_line_5465__input5463.pdbqt.txt	-10.1
untitled_line_5483__input5481.pdbqt.txt	-10.1
untitled_line_5523__input5521.pdbqt.txt	-10.1
untitled_line_5601__input5599.pdbqt.txt	-10.1
untitled_line_5609__input5607.pdbqt.txt	-10.1
untitled_line_5623__input5621.pdbqt.txt	-10.1
untitled_line_5625__input5623.pdbqt.txt	-10.1
untitled_line_5819__input5816.pdbqt.txt	-10.1
untitled_line_5903__input5900.pdbqt.txt	-10.1
untitled_line_5930__input5927.pdbqt.txt	-10.1
untitled_line_5932__input5929.pdbqt.txt	-10.1
untitled_line_5974__input5971.pdbqt.txt	-10.1
untitled_line_6042__input6039.pdbqt.txt	-10.1
untitled_line_609__input609.pdbqt.txt	-10.1
untitled_line_6116__input6113.pdbqt.txt	-10.1
untitled_line_6178__input6175.pdbqt.txt	-10.1
untitled_line_6282__input6279.pdbqt.txt	-10.1
untitled_line_6306__input6303.pdbqt.txt	-10.1
untitled_line_6340__input6337.pdbqt.txt	-10.1
untitled_line_6372__input6369.pdbqt.txt	-10.1
untitled_line_6503__input6500.pdbqt.txt	-10.1
untitled_line_6543__input6540.pdbqt.txt	-10.1
untitled_line_6594__input6591.pdbqt.txt	-10.1
untitled_line_6626__input6623.pdbqt.txt	-10.1
untitled_line_6690__input6687.pdbqt.txt	-10.1
untitled_line_6694__input6691.pdbqt.txt	-10.1
untitled_line_6719__input6716.pdbqt.txt	-10.1
untitled_line_6723__input6720.pdbqt.txt	-10.1
untitled_line_6823__input6820.pdbqt.txt	-10.1
untitled_line_702__input702.pdbqt.txt	-10.1
untitled_line_7044__input7041.pdbqt.txt	-10.1
untitled_line_7115__input7112.pdbqt.txt	-10.1
untitled_line_7264__input7261.pdbqt.txt	-10.1
untitled_line_7334__input7331.pdbqt.txt	-10.1
untitled_line_7335__input7332.pdbqt.txt	-10.1
untitled_line_7387__input7384.pdbqt.txt	-10.1
untitled_line_7415__input7412.pdbqt.txt	-10.1
untitled_line_7424__input7421.pdbqt.txt	-10.1
untitled_line_7443__input7440.pdbqt.txt	-10.1
untitled_line_7537__input7534.pdbqt.txt	-10.1
untitled_line_7554__input7551.pdbqt.txt	-10.1
untitled_line_7669__input7666.pdbqt.txt	-10.1
untitled_line_7728__input7725.pdbqt.txt	-10.1
untitled_line_7745__input7742.pdbqt.txt	-10.1
untitled_line_7846__input7843.pdbqt.txt	-10.1
untitled_line_7853__input7850.pdbqt.txt	-10.1
untitled_line_7949__input7946.pdbqt.txt	-10.1
untitled_line_7961__input7958.pdbqt.txt	-10.1
untitled_line_8076__input8073.pdbqt.txt	-10.1
untitled_line_8088__input8085.pdbqt.txt	-10.1
untitled_line_8268__input8265.pdbqt.txt	-10.1
untitled_line_8277__input8274.pdbqt.txt	-10.1
untitled_line_8342__input8339.pdbqt.txt	-10.1
untitled_line_8390__input8387.pdbqt.txt	-10.1
untitled_line_8461__input8458.pdbqt.txt	-10.1
untitled_line_8527__input8524.pdbqt.txt	-10.1
untitled_line_8637__input8634.pdbqt.txt	-10.1
untitled_line_8670__input8667.pdbqt.txt	-10.1
untitled_line_8801__input8798.pdbqt.txt	-10.1
untitled_line_8817__input8814.pdbqt.txt	-10.1
untitled_line_8824__input8821.pdbqt.txt	-10.1
untitled_line_8890__input8887.pdbqt.txt	-10.1
untitled_line_8964__input8961.pdbqt.txt	-10.1
untitled_line_8987__input8984.pdbqt.txt	-10.1
untitled_line_9045__input9042.pdbqt.txt	-10.1
untitled_line_9085__input9082.pdbqt.txt	-10.1
untitled_line_9086__input9083.pdbqt.txt	-10.1
untitled_line_9148__input9145.pdbqt.txt	-10.1
untitled_line_9356__input9353.pdbqt.txt	-10.1
untitled_line_9366__input9363.pdbqt.txt	-10.1
untitled_line_9383__input9380.pdbqt.txt	-10.1
untitled_line_9488__input9485.pdbqt.txt	-10.1
untitled_line_9497__input9494.pdbqt.txt	-10.1
untitled_line_962__input962.pdbqt.txt	-10.1
untitled_line_9756__input9753.pdbqt.txt	-10.1
untitled_line_1117__input1117.pdbqt.txt	-10
untitled_line_1132__input1132.pdbqt.txt	-10
untitled_line_1186__input1186.pdbqt.txt	-10
untitled_line_1286__input1286.pdbqt.txt	-10
untitled_line_1298__input1298.pdbqt.txt	-10
untitled_line_1548__input1548.pdbqt.txt	-10
untitled_line_1594__input1594.pdbqt.txt	-10
untitled_line_1622__input1622.pdbqt.txt	-10
untitled_line_1641__input1641.pdbqt.txt	-10
untitled_line_1645__input1645.pdbqt.txt	-10
untitled_line_1652__input1652.pdbqt.txt	-10
untitled_line_168__input168.pdbqt.txt	-10
untitled_line_1696__input1696.pdbqt.txt	-10
untitled_line_1756__input1756.pdbqt.txt	-10
untitled_line_1768__input1768.pdbqt.txt	-10
untitled_line_1802__input1802.pdbqt.txt	-10
untitled_line_1803__input1803.pdbqt.txt	-10
untitled_line_1823__input1823.pdbqt.txt	-10
untitled_line_1859__input1859.pdbqt.txt	-10
untitled_line_1911__input1911.pdbqt.txt	-10
untitled_line_1922__input1922.pdbqt.txt	-10
untitled_line_1969__input1969.pdbqt.txt	-10
untitled_line_2001__input2001.pdbqt.txt	-10
untitled_line_2013__input2013.pdbqt.txt	-10
untitled_line_2033__input2033.pdbqt.txt	-10
untitled_line_2098__input2098.pdbqt.txt	-10
untitled_line_2126__input2126.pdbqt.txt	-10
untitled_line_2225__input2225.pdbqt.txt	-10
untitled_line_2261__input2261.pdbqt.txt	-10
untitled_line_2264__input2264.pdbqt.txt	-10
untitled_line_2289__input2289.pdbqt.txt	-10
untitled_line_2351__input2351.pdbqt.txt	-10
untitled_line_236__input236.pdbqt.txt	-10
untitled_line_2398__input2398.pdbqt.txt	-10
untitled_line_2435__input2435.pdbqt.txt	-10
untitled_line_2517__input2517.pdbqt.txt	-10
untitled_line_2629__input2629.pdbqt.txt	-10
untitled_line_2653__input2653.pdbqt.txt	-10
untitled_line_2716__input2716.pdbqt.txt	-10
untitled_line_2729__input2729.pdbqt.txt	-10
untitled_line_2748__input2748.pdbqt.txt	-10
untitled_line_2790__input2790.pdbqt.txt	-10
untitled_line_2908__input2908.pdbqt.txt	-10
untitled_line_3075__input3075.pdbqt.txt	-10
untitled_line_3134__input3134.pdbqt.txt	-10
untitled_line_3227__input3227.pdbqt.txt	-10
untitled_line_3312__input3312.pdbqt.txt	-10
untitled_line_333__input333.pdbqt.txt	-10
untitled_line_340__input340.pdbqt.txt	-10
untitled_line_3414__input3414.pdbqt.txt	-10
untitled_line_3479__input3479.pdbqt.txt	-10
untitled_line_3521__input3521.pdbqt.txt	-10
untitled_line_3534__input3534.pdbqt.txt	-10
untitled_line_3645__input3645.pdbqt.txt	-10
untitled_line_3655__input3655.pdbqt.txt	-10
untitled_line_3723__input3723.pdbqt.txt	-10
untitled_line_3785__input3785.pdbqt.txt	-10
untitled_line_3792__input3792.pdbqt.txt	-10
untitled_line_3802__input3802.pdbqt.txt	-10
untitled_line_3813__input3813.pdbqt.txt	-10
untitled_line_3837__input3837.pdbqt.txt	-10
untitled_line_3862__input3862.pdbqt.txt	-10
untitled_line_4111__input4111.pdbqt.txt	-10
untitled_line_414__input414.pdbqt.txt	-10
untitled_line_4277__input4277.pdbqt.txt	-10
untitled_line_4393__input4392.pdbqt.txt	-10
untitled_line_4395__input4394.pdbqt.txt	-10
untitled_line_4485__input4484.pdbqt.txt	-10
untitled_line_4486__input4485.pdbqt.txt	-10
untitled_line_4536__input4535.pdbqt.txt	-10
untitled_line_4537__input4536.pdbqt.txt	-10
untitled_line_4571__input4570.pdbqt.txt	-10
untitled_line_4575__input4574.pdbqt.txt	-10
untitled_line_457__input457.pdbqt.txt	-10
untitled_line_4639__input4638.pdbqt.txt	-10
untitled_line_4694__input4693.pdbqt.txt	-10
untitled_line_4765__input4764.pdbqt.txt	-10
untitled_line_4774__input4773.pdbqt.txt	-10
untitled_line_4828__input4827.pdbqt.txt	-10
untitled_line_4831__input4830.pdbqt.txt	-10
untitled_line_4903__input4902.pdbqt.txt	-10
untitled_line_4978__input4977.pdbqt.txt	-10
untitled_line_5051__input5050.pdbqt.txt	-10
untitled_line_505__input505.pdbqt.txt	-10
untitled_line_5135__input5134.pdbqt.txt	-10
untitled_line_5154__input5153.pdbqt.txt	-10
untitled_line_5224__input5222.pdbqt.txt	-10
untitled_line_5231__input5229.pdbqt.txt	-10
untitled_line_5248__input5246.pdbqt.txt	-10
untitled_line_5284__input5282.pdbqt.txt	-10
untitled_line_5367__input5365.pdbqt.txt	-10
untitled_line_5471__input5469.pdbqt.txt	-10
untitled_line_5489__input5487.pdbqt.txt	-10
untitled_line_5568__input5566.pdbqt.txt	-10
untitled_line_5579__input5577.pdbqt.txt	-10
untitled_line_5600__input5598.pdbqt.txt	-10
untitled_line_5655__input5653.pdbqt.txt	-10
untitled_line_5740__input5738.pdbqt.txt	-10
untitled_line_5887__input5884.pdbqt.txt	-10
untitled_line_5914__input5911.pdbqt.txt	-10
untitled_line_5989__input5986.pdbqt.txt	-10
untitled_line_6012__input6009.pdbqt.txt	-10
untitled_line_6094__input6091.pdbqt.txt	-10
untitled_line_6160__input6157.pdbqt.txt	-10
untitled_line_6216__input6213.pdbqt.txt	-10
untitled_line_6268__input6265.pdbqt.txt	-10
untitled_line_6302__input6299.pdbqt.txt	-10
untitled_line_6319__input6316.pdbqt.txt	-10
[truncated: 7,869 more rows]

## Sheet: Supplementary Table 4
The docking scores of PFAS chemicals at the VDR allosteric site are shown below.
Ligand	Binding Affinity
untitled_line_1322__input1322.pdbqt.txt	-10.4
untitled_line_2067__input2067.pdbqt.txt	-9.9
untitled_line_3638__input3638.pdbqt.txt	-9.8
untitled_line_416__input416.pdbqt.txt	-9.8
untitled_line_2690__input2690.pdbqt.txt	-9.6
untitled_line_7729__input7726.pdbqt.txt	-9.6
untitled_line_7864__input7861.pdbqt.txt	-9.4
untitled_line_4906__input4905.pdbqt.txt	-9
untitled_line_855__input855.pdbqt.txt	-9
untitled_line_178__input178.pdbqt.txt	-8.9
untitled_line_3016__input3016.pdbqt.txt	-8.8
untitled_line_4250__input4250.pdbqt.txt	-8.8
untitled_line_1997__input1997.pdbqt.txt	-8.7
untitled_line_723__input723.pdbqt.txt	-8.7
untitled_line_8673__input8670.pdbqt.txt	-8.7
untitled_line_2114__input2114.pdbqt.txt	-8.6
untitled_line_4144__input4144.pdbqt.txt	-8.6
untitled_line_4760__input4759.pdbqt.txt	-8.6
untitled_line_543__input543.pdbqt.txt	-8.6
untitled_line_6510__input6507.pdbqt.txt	-8.6
untitled_line_7673__input7670.pdbqt.txt	-8.6
untitled_line_7734__input7731.pdbqt.txt	-8.6
untitled_line_9838__input9835.pdbqt.txt	-8.6
untitled_line_1226__input1226.pdbqt.txt	-8.5
untitled_line_16__input16.pdbqt.txt	-8.5
untitled_line_3076__input3076.pdbqt.txt	-8.5
untitled_line_3678__input3678.pdbqt.txt	-8.5
untitled_line_7025__input7022.pdbqt.txt	-8.5
untitled_line_9662__input9659.pdbqt.txt	-8.5
untitled_line_3286__input3286.pdbqt.txt	-8.4
untitled_line_6265__input6262.pdbqt.txt	-8.4
untitled_line_7420__input7417.pdbqt.txt	-8.4
untitled_line_8122__input8119.pdbqt.txt	-8.4
untitled_line_872__input872.pdbqt.txt	-8.4
untitled_line_9007__input9004.pdbqt.txt	-8.4
untitled_line_907__input907.pdbqt.txt	-8.4
untitled_line_9528__input9525.pdbqt.txt	-8.4
untitled_line_9829__input9826.pdbqt.txt	-8.4
untitled_line_2176__input2176.pdbqt.txt	-8.3
untitled_line_2203__input2203.pdbqt.txt	-8.3
untitled_line_2439__input2439.pdbqt.txt	-8.3
untitled_line_312__input312.pdbqt.txt	-8.3
untitled_line_3613__input3613.pdbqt.txt	-8.3
untitled_line_3883__input3883.pdbqt.txt	-8.3
untitled_line_4401__input4400.pdbqt.txt	-8.3
untitled_line_669__input669.pdbqt.txt	-8.3
untitled_line_6975__input6972.pdbqt.txt	-8.3
untitled_line_7008__input7005.pdbqt.txt	-8.3
untitled_line_796__input796.pdbqt.txt	-8.3
untitled_line_272__input272.pdbqt.txt	-8.2
untitled_line_3659__input3659.pdbqt.txt	-8.2
untitled_line_4232__input4232.pdbqt.txt	-8.2
untitled_line_6527__input6524.pdbqt.txt	-8.2
untitled_line_7108__input7105.pdbqt.txt	-8.2
untitled_line_715__input715.pdbqt.txt	-8.2
untitled_line_8525__input8522.pdbqt.txt	-8.2
untitled_line_9492__input9489.pdbqt.txt	-8.2
untitled_line_1720__input1720.pdbqt.txt	-8.1
untitled_line_1966__input1966.pdbqt.txt	-8.1
untitled_line_2015__input2015.pdbqt.txt	-8.1
untitled_line_204__input204.pdbqt.txt	-8.1
untitled_line_26__input26.pdbqt.txt	-8.1
untitled_line_284__input284.pdbqt.txt	-8.1
untitled_line_3214__input3214.pdbqt.txt	-8.1
untitled_line_350__input350.pdbqt.txt	-8.1
untitled_line_6452__input6449.pdbqt.txt	-8.1
untitled_line_6688__input6685.pdbqt.txt	-8.1
untitled_line_8027__input8024.pdbqt.txt	-8.1
untitled_line_8318__input8315.pdbqt.txt	-8.1
untitled_line_8604__input8601.pdbqt.txt	-8.1
untitled_line_9114__input9111.pdbqt.txt	-8.1
untitled_line_9392__input9389.pdbqt.txt	-8.1
untitled_line_9666__input9663.pdbqt.txt	-8.1
untitled_line_9796__input9793.pdbqt.txt	-8.1
untitled_line_1348__input1348.pdbqt.txt	-8
untitled_line_1546__input1546.pdbqt.txt	-8
untitled_line_1646__input1646.pdbqt.txt	-8
untitled_line_1890__input1890.pdbqt.txt	-8
untitled_line_1893__input1893.pdbqt.txt	-8
untitled_line_2107__input2107.pdbqt.txt	-8
untitled_line_2629__input2629.pdbqt.txt	-8
untitled_line_2955__input2955.pdbqt.txt	-8
untitled_line_3710__input3710.pdbqt.txt	-8
untitled_line_4128__input4128.pdbqt.txt	-8
untitled_line_4478__input4477.pdbqt.txt	-8
untitled_line_524__input524.pdbqt.txt	-8
untitled_line_5487__input5485.pdbqt.txt	-8
untitled_line_6126__input6123.pdbqt.txt	-8
untitled_line_6371__input6368.pdbqt.txt	-8
untitled_line_6389__input6386.pdbqt.txt	-8
untitled_line_6667__input6664.pdbqt.txt	-8
untitled_line_6928__input6925.pdbqt.txt	-8
untitled_line_6943__input6940.pdbqt.txt	-8
untitled_line_6990__input6987.pdbqt.txt	-8
untitled_line_7017__input7014.pdbqt.txt	-8
untitled_line_8890__input8887.pdbqt.txt	-8
untitled_line_8976__input8973.pdbqt.txt	-8
untitled_line_9047__input9044.pdbqt.txt	-8
untitled_line_9722__input9719.pdbqt.txt	-8
untitled_line_998__input998.pdbqt.txt	-8
untitled_line_1454__input1454.pdbqt.txt	-7.9
untitled_line_1754__input1754.pdbqt.txt	-7.9
untitled_line_2584__input2584.pdbqt.txt	-7.9
untitled_line_2729__input2729.pdbqt.txt	-7.9
untitled_line_2737__input2737.pdbqt.txt	-7.9
untitled_line_3448__input3448.pdbqt.txt	-7.9
untitled_line_3546__input3546.pdbqt.txt	-7.9
untitled_line_3600__input3600.pdbqt.txt	-7.9
untitled_line_4174__input4174.pdbqt.txt	-7.9
untitled_line_5047__input5046.pdbqt.txt	-7.9
untitled_line_5257__input5255.pdbqt.txt	-7.9
untitled_line_5758__input5755.pdbqt.txt	-7.9
untitled_line_7158__input7155.pdbqt.txt	-7.9
untitled_line_778__input778.pdbqt.txt	-7.9
untitled_line_7908__input7905.pdbqt.txt	-7.9
untitled_line_7916__input7913.pdbqt.txt	-7.9
untitled_line_8251__input8248.pdbqt.txt	-7.9
untitled_line_8307__input8304.pdbqt.txt	-7.9
untitled_line_9585__input9582.pdbqt.txt	-7.9
untitled_line_1354__input1354.pdbqt.txt	-7.8
untitled_line_1511__input1511.pdbqt.txt	-7.8
untitled_line_1751__input1751.pdbqt.txt	-7.8
untitled_line_1855__input1855.pdbqt.txt	-7.8
untitled_line_192__input192.pdbqt.txt	-7.8
untitled_line_2099__input2099.pdbqt.txt	-7.8
untitled_line_2427__input2427.pdbqt.txt	-7.8
untitled_line_2698__input2698.pdbqt.txt	-7.8
untitled_line_2810__input2810.pdbqt.txt	-7.8
untitled_line_2841__input2841.pdbqt.txt	-7.8
untitled_line_2919__input2919.pdbqt.txt	-7.8
untitled_line_3264__input3264.pdbqt.txt	-7.8
untitled_line_3551__input3551.pdbqt.txt	-7.8
untitled_line_3670__input3670.pdbqt.txt	-7.8
untitled_line_4238__input4238.pdbqt.txt	-7.8
untitled_line_4976__input4975.pdbqt.txt	-7.8
untitled_line_5166__input5164.pdbqt.txt	-7.8
untitled_line_6157__input6154.pdbqt.txt	-7.8
untitled_line_6298__input6295.pdbqt.txt	-7.8
untitled_line_6335__input6332.pdbqt.txt	-7.8
untitled_line_6629__input6626.pdbqt.txt	-7.8
untitled_line_6848__input6845.pdbqt.txt	-7.8
untitled_line_7172__input7169.pdbqt.txt	-7.8
untitled_line_7411__input7408.pdbqt.txt	-7.8
untitled_line_7834__input7831.pdbqt.txt	-7.8
untitled_line_7909__input7906.pdbqt.txt	-7.8
untitled_line_798__input798.pdbqt.txt	-7.8
untitled_line_8306__input8303.pdbqt.txt	-7.8
untitled_line_8993__input8990.pdbqt.txt	-7.8
untitled_line_9219__input9216.pdbqt.txt	-7.8
untitled_line_9787__input9784.pdbqt.txt	-7.8
untitled_line_1153__input1153.pdbqt.txt	-7.7
untitled_line_1318__input1318.pdbqt.txt	-7.7
untitled_line_1541__input1541.pdbqt.txt	-7.7
untitled_line_1567__input1567.pdbqt.txt	-7.7
untitled_line_1775__input1775.pdbqt.txt	-7.7
untitled_line_1891__input1891.pdbqt.txt	-7.7
untitled_line_2080__input2080.pdbqt.txt	-7.7
untitled_line_2387__input2387.pdbqt.txt	-7.7
untitled_line_2686__input2686.pdbqt.txt	-7.7
untitled_line_288__input288.pdbqt.txt	-7.7
untitled_line_2980__input2980.pdbqt.txt	-7.7
untitled_line_3193__input3193.pdbqt.txt	-7.7
untitled_line_327__input327.pdbqt.txt	-7.7
untitled_line_3497__input3497.pdbqt.txt	-7.7
untitled_line_3532__input3532.pdbqt.txt	-7.7
untitled_line_3533__input3533.pdbqt.txt	-7.7
untitled_line_3725__input3725.pdbqt.txt	-7.7
untitled_line_3__input3.pdbqt.txt	-7.7
untitled_line_4383__input4382.pdbqt.txt	-7.7
untitled_line_4631__input4630.pdbqt.txt	-7.7
untitled_line_4783__input4782.pdbqt.txt	-7.7
untitled_line_4962__input4961.pdbqt.txt	-7.7
untitled_line_5061__input5060.pdbqt.txt	-7.7
untitled_line_5185__input5183.pdbqt.txt	-7.7
untitled_line_5235__input5233.pdbqt.txt	-7.7
untitled_line_5248__input5246.pdbqt.txt	-7.7
untitled_line_5259__input5257.pdbqt.txt	-7.7
untitled_line_5433__input5431.pdbqt.txt	-7.7
untitled_line_5549__input5547.pdbqt.txt	-7.7
untitled_line_5555__input5553.pdbqt.txt	-7.7
untitled_line_5608__input5606.pdbqt.txt	-7.7
untitled_line_5964__input5961.pdbqt.txt	-7.7
untitled_line_6227__input6224.pdbqt.txt	-7.7
untitled_line_6397__input6394.pdbqt.txt	-7.7
untitled_line_6503__input6500.pdbqt.txt	-7.7
untitled_line_6507__input6504.pdbqt.txt	-7.7
untitled_line_6726__input6723.pdbqt.txt	-7.7
untitled_line_6821__input6818.pdbqt.txt	-7.7
untitled_line_7118__input7115.pdbqt.txt	-7.7
untitled_line_725__input725.pdbqt.txt	-7.7
untitled_line_7589__input7586.pdbqt.txt	-7.7
untitled_line_7867__input7864.pdbqt.txt	-7.7
untitled_line_8006__input8003.pdbqt.txt	-7.7
untitled_line_8026__input8023.pdbqt.txt	-7.7
untitled_line_8109__input8106.pdbqt.txt	-7.7
untitled_line_8118__input8115.pdbqt.txt	-7.7
untitled_line_8165__input8162.pdbqt.txt	-7.7
untitled_line_8216__input8213.pdbqt.txt	-7.7
untitled_line_8339__input8336.pdbqt.txt	-7.7
untitled_line_8454__input8451.pdbqt.txt	-7.7
untitled_line_8457__input8454.pdbqt.txt	-7.7
untitled_line_8648__input8645.pdbqt.txt	-7.7
untitled_line_8716__input8713.pdbqt.txt	-7.7
untitled_line_8746__input8743.pdbqt.txt	-7.7
untitled_line_8761__input8758.pdbqt.txt	-7.7
untitled_line_9099__input9096.pdbqt.txt	-7.7
untitled_line_9316__input9313.pdbqt.txt	-7.7
untitled_line_9378__input9375.pdbqt.txt	-7.7
untitled_line_9604__input9601.pdbqt.txt	-7.7
untitled_line_9613__input9610.pdbqt.txt	-7.7
untitled_line_9713__input9710.pdbqt.txt	-7.7
untitled_line_9770__input9767.pdbqt.txt	-7.7
untitled_line_1000__input1000.pdbqt.txt	-7.6
untitled_line_1071__input1071.pdbqt.txt	-7.6
untitled_line_1436__input1436.pdbqt.txt	-7.6
untitled_line_15__input15.pdbqt.txt	-7.6
untitled_line_1995__input1995.pdbqt.txt	-7.6
untitled_line_2185__input2185.pdbqt.txt	-7.6
untitled_line_2216__input2216.pdbqt.txt	-7.6
untitled_line_2325__input2325.pdbqt.txt	-7.6
untitled_line_2496__input2496.pdbqt.txt	-7.6
untitled_line_2848__input2848.pdbqt.txt	-7.6
untitled_line_2875__input2875.pdbqt.txt	-7.6
untitled_line_2881__input2881.pdbqt.txt	-7.6
untitled_line_2910__input2910.pdbqt.txt	-7.6
untitled_line_3017__input3017.pdbqt.txt	-7.6
untitled_line_3036__input3036.pdbqt.txt	-7.6
untitled_line_3240__input3240.pdbqt.txt	-7.6
untitled_line_33__input33.pdbqt.txt	-7.6
untitled_line_3507__input3507.pdbqt.txt	-7.6
untitled_line_3843__input3843.pdbqt.txt	-7.6
untitled_line_387__input387.pdbqt.txt	-7.6
untitled_line_3882__input3882.pdbqt.txt	-7.6
untitled_line_3968__input3968.pdbqt.txt	-7.6
untitled_line_3970__input3970.pdbqt.txt	-7.6
untitled_line_4077__input4077.pdbqt.txt	-7.6
untitled_line_4152__input4152.pdbqt.txt	-7.6
untitled_line_428__input428.pdbqt.txt	-7.6
untitled_line_4330__input4329.pdbqt.txt	-7.6
untitled_line_4373__input4372.pdbqt.txt	-7.6
untitled_line_4786__input4785.pdbqt.txt	-7.6
untitled_line_4999__input4998.pdbqt.txt	-7.6
untitled_line_5243__input5241.pdbqt.txt	-7.6
untitled_line_5260__input5258.pdbqt.txt	-7.6
untitled_line_5348__input5346.pdbqt.txt	-7.6
untitled_line_5394__input5392.pdbqt.txt	-7.6
untitled_line_5577__input5575.pdbqt.txt	-7.6
untitled_line_5868__input5865.pdbqt.txt	-7.6
untitled_line_6149__input6146.pdbqt.txt	-7.6
untitled_line_616__input616.pdbqt.txt	-7.6
untitled_line_6239__input6236.pdbqt.txt	-7.6
untitled_line_6548__input6545.pdbqt.txt	-7.6
untitled_line_6608__input6605.pdbqt.txt	-7.6
untitled_line_6727__input6724.pdbqt.txt	-7.6
untitled_line_6776__input6773.pdbqt.txt	-7.6
untitled_line_6795__input6792.pdbqt.txt	-7.6
untitled_line_6820__input6817.pdbqt.txt	-7.6
untitled_line_6887__input6884.pdbqt.txt	-7.6
untitled_line_6902__input6899.pdbqt.txt	-7.6
untitled_line_6967__input6964.pdbqt.txt	-7.6
untitled_line_7098__input7095.pdbqt.txt	-7.6
untitled_line_7152__input7149.pdbqt.txt	-7.6
untitled_line_767__input767.pdbqt.txt	-7.6
untitled_line_7911__input7908.pdbqt.txt	-7.6
untitled_line_799__input799.pdbqt.txt	-7.6
untitled_line_8157__input8154.pdbqt.txt	-7.6
untitled_line_8231__input8228.pdbqt.txt	-7.6
untitled_line_8297__input8294.pdbqt.txt	-7.6
untitled_line_8424__input8421.pdbqt.txt	-7.6
untitled_line_8459__input8456.pdbqt.txt	-7.6
untitled_line_8617__input8614.pdbqt.txt	-7.6
untitled_line_8639__input8636.pdbqt.txt	-7.6
untitled_line_8753__input8750.pdbqt.txt	-7.6
untitled_line_8816__input8813.pdbqt.txt	-7.6
untitled_line_9126__input9123.pdbqt.txt	-7.6
untitled_line_9137__input9134.pdbqt.txt	-7.6
untitled_line_9209__input9206.pdbqt.txt	-7.6
untitled_line_9379__input9376.pdbqt.txt	-7.6
untitled_line_9418__input9415.pdbqt.txt	-7.6
untitled_line_9439__input9436.pdbqt.txt	-7.6
untitled_line_9490__input9487.pdbqt.txt	-7.6
untitled_line_9705__input9702.pdbqt.txt	-7.6
untitled_line_1009__input1009.pdbqt.txt	-7.5
untitled_line_1163__input1163.pdbqt.txt	-7.5
untitled_line_1212__input1212.pdbqt.txt	-7.5
untitled_line_1260__input1260.pdbqt.txt	-7.5
untitled_line_1311__input1311.pdbqt.txt	-7.5
untitled_line_1336__input1336.pdbqt.txt	-7.5
untitled_line_1346__input1346.pdbqt.txt	-7.5
untitled_line_1387__input1387.pdbqt.txt	-7.5
untitled_line_1477__input1477.pdbqt.txt	-7.5
untitled_line_1483__input1483.pdbqt.txt	-7.5
untitled_line_1540__input1540.pdbqt.txt	-7.5
untitled_line_1565__input1565.pdbqt.txt	-7.5
untitled_line_173__input173.pdbqt.txt	-7.5
untitled_line_1870__input1870.pdbqt.txt	-7.5
untitled_line_1912__input1912.pdbqt.txt	-7.5
untitled_line_1915__input1915.pdbqt.txt	-7.5
untitled_line_2120__input2120.pdbqt.txt	-7.5
untitled_line_2352__input2352.pdbqt.txt	-7.5
untitled_line_2516__input2516.pdbqt.txt	-7.5
untitled_line_2548__input2548.pdbqt.txt	-7.5
untitled_line_2681__input2681.pdbqt.txt	-7.5
untitled_line_2771__input2771.pdbqt.txt	-7.5
untitled_line_2783__input2783.pdbqt.txt	-7.5
untitled_line_2793__input2793.pdbqt.txt	-7.5
untitled_line_2823__input2823.pdbqt.txt	-7.5
untitled_line_2849__input2849.pdbqt.txt	-7.5
untitled_line_3190__input3190.pdbqt.txt	-7.5
untitled_line_3502__input3502.pdbqt.txt	-7.5
untitled_line_3520__input3520.pdbqt.txt	-7.5
untitled_line_3538__input3538.pdbqt.txt	-7.5
untitled_line_361__input361.pdbqt.txt	-7.5
untitled_line_405__input405.pdbqt.txt	-7.5
untitled_line_4309__input4309.pdbqt.txt	-7.5
untitled_line_4414__input4413.pdbqt.txt	-7.5
untitled_line_4459__input4458.pdbqt.txt	-7.5
untitled_line_4487__input4486.pdbqt.txt	-7.5
untitled_line_4718__input4717.pdbqt.txt	-7.5
untitled_line_4806__input4805.pdbqt.txt	-7.5
untitled_line_4809__input4808.pdbqt.txt	-7.5
untitled_line_5275__input5273.pdbqt.txt	-7.5
untitled_line_52__input52.pdbqt.txt	-7.5
untitled_line_5448__input5446.pdbqt.txt	-7.5
untitled_line_5478__input5476.pdbqt.txt	-7.5
untitled_line_5599__input5597.pdbqt.txt	-7.5
untitled_line_5787__input5784.pdbqt.txt	-7.5
untitled_line_6032__input6029.pdbqt.txt	-7.5
untitled_line_6437__input6434.pdbqt.txt	-7.5
untitled_line_6447__input6444.pdbqt.txt	-7.5
untitled_line_6501__input6498.pdbqt.txt	-7.5
untitled_line_6529__input6526.pdbqt.txt	-7.5
untitled_line_6740__input6737.pdbqt.txt	-7.5
untitled_line_6796__input6793.pdbqt.txt	-7.5
untitled_line_680__input680.pdbqt.txt	-7.5
untitled_line_6994__input6991.pdbqt.txt	-7.5
untitled_line_706__input706.pdbqt.txt	-7.5
untitled_line_7455__input7452.pdbqt.txt	-7.5
untitled_line_7688__input7685.pdbqt.txt	-7.5
untitled_line_7689__input7686.pdbqt.txt	-7.5
untitled_line_7702__input7699.pdbqt.txt	-7.5
untitled_line_7871__input7868.pdbqt.txt	-7.5
untitled_line_802__input802.pdbqt.txt	-7.5
untitled_line_8214__input8211.pdbqt.txt	-7.5
untitled_line_8230__input8227.pdbqt.txt	-7.5
untitled_line_8322__input8319.pdbqt.txt	-7.5
untitled_line_8491__input8488.pdbqt.txt	-7.5
untitled_line_8501__input8498.pdbqt.txt	-7.5
untitled_line_8575__input8572.pdbqt.txt	-7.5
untitled_line_8610__input8607.pdbqt.txt	-7.5
untitled_line_8638__input8635.pdbqt.txt	-7.5
untitled_line_8669__input8666.pdbqt.txt	-7.5
untitled_line_8902__input8899.pdbqt.txt	-7.5
untitled_line_9043__input9040.pdbqt.txt	-7.5
untitled_line_9170__input9167.pdbqt.txt	-7.5
untitled_line_9322__input9319.pdbqt.txt	-7.5
untitled_line_9356__input9353.pdbqt.txt	-7.5
untitled_line_9507__input9504.pdbqt.txt	-7.5
untitled_line_9834__input9831.pdbqt.txt	-7.5
untitled_line_9836__input9833.pdbqt.txt	-7.5
untitled_line_9840__input9837.pdbqt.txt	-7.5
untitled_line_1002__input1002.pdbqt.txt	-7.4
untitled_line_1011__input1011.pdbqt.txt	-7.4
untitled_line_1233__input1233.pdbqt.txt	-7.4
untitled_line_1258__input1258.pdbqt.txt	-7.4
untitled_line_1406__input1406.pdbqt.txt	-7.4
untitled_line_1433__input1433.pdbqt.txt	-7.4
untitled_line_1470__input1470.pdbqt.txt	-7.4
untitled_line_1472__input1472.pdbqt.txt	-7.4
untitled_line_1547__input1547.pdbqt.txt	-7.4
untitled_line_1630__input1630.pdbqt.txt	-7.4
untitled_line_1635__input1635.pdbqt.txt	-7.4
untitled_line_1659__input1659.pdbqt.txt	-7.4
untitled_line_1688__input1688.pdbqt.txt	-7.4
untitled_line_168__input168.pdbqt.txt	-7.4
untitled_line_1925__input1925.pdbqt.txt	-7.4
untitled_line_1959__input1959.pdbqt.txt	-7.4
untitled_line_2014__input2014.pdbqt.txt	-7.4
untitled_line_2068__input2068.pdbqt.txt	-7.4
untitled_line_2231__input2231.pdbqt.txt	-7.4
untitled_line_224__input224.pdbqt.txt	-7.4
untitled_line_2267__input2267.pdbqt.txt	-7.4
untitled_line_2333__input2333.pdbqt.txt	-7.4
untitled_line_2380__input2380.pdbqt.txt	-7.4
untitled_line_2411__input2411.pdbqt.txt	-7.4
untitled_line_2419__input2419.pdbqt.txt	-7.4
untitled_line_2450__input2450.pdbqt.txt	-7.4
untitled_line_2477__input2477.pdbqt.txt	-7.4
untitled_line_2644__input2644.pdbqt.txt	-7.4
untitled_line_2691__input2691.pdbqt.txt	-7.4
untitled_line_2747__input2747.pdbqt.txt	-7.4
untitled_line_2866__input2866.pdbqt.txt	-7.4
untitled_line_289__input289.pdbqt.txt	-7.4
untitled_line_3012__input3012.pdbqt.txt	-7.4
untitled_line_3056__input3056.pdbqt.txt	-7.4
untitled_line_323__input323.pdbqt.txt	-7.4
untitled_line_3307__input3307.pdbqt.txt	-7.4
untitled_line_3352__input3352.pdbqt.txt	-7.4
untitled_line_3362__input3362.pdbqt.txt	-7.4
untitled_line_3381__input3381.pdbqt.txt	-7.4
untitled_line_3425__input3425.pdbqt.txt	-7.4
untitled_line_3447__input3447.pdbqt.txt	-7.4
untitled_line_3476__input3476.pdbqt.txt	-7.4
untitled_line_3526__input3526.pdbqt.txt	-7.4
untitled_line_3554__input3554.pdbqt.txt	-7.4
untitled_line_3562__input3562.pdbqt.txt	-7.4
untitled_line_3627__input3627.pdbqt.txt	-7.4
untitled_line_3762__input3762.pdbqt.txt	-7.4
untitled_line_3890__input3890.pdbqt.txt	-7.4
untitled_line_3929__input3929.pdbqt.txt	-7.4
untitled_line_4028__input4028.pdbqt.txt	-7.4
untitled_line_4058__input4058.pdbqt.txt	-7.4
untitled_line_4183__input4183.pdbqt.txt	-7.4
untitled_line_420__input420.pdbqt.txt	-7.4
untitled_line_421__input421.pdbqt.txt	-7.4
untitled_line_4254__input4254.pdbqt.txt	-7.4
untitled_line_4290__input4290.pdbqt.txt	-7.4
untitled_line_4382__input4381.pdbqt.txt	-7.4
untitled_line_4626__input4625.pdbqt.txt	-7.4
untitled_line_4639__input4638.pdbqt.txt	-7.4
untitled_line_472__input472.pdbqt.txt	-7.4
untitled_line_4773__input4772.pdbqt.txt	-7.4
untitled_line_5043__input5042.pdbqt.txt	-7.4
untitled_line_5113__input5112.pdbqt.txt	-7.4
untitled_line_5145__input5144.pdbqt.txt	-7.4
untitled_line_522__input522.pdbqt.txt	-7.4
untitled_line_5265__input5263.pdbqt.txt	-7.4
untitled_line_5270__input5268.pdbqt.txt	-7.4
untitled_line_5469__input5467.pdbqt.txt	-7.4
untitled_line_5481__input5479.pdbqt.txt	-7.4
untitled_line_5503__input5501.pdbqt.txt	-7.4
untitled_line_5519__input5517.pdbqt.txt	-7.4
untitled_line_5529__input5527.pdbqt.txt	-7.4
untitled_line_555__input555.pdbqt.txt	-7.4
untitled_line_5594__input5592.pdbqt.txt	-7.4
untitled_line_5623__input5621.pdbqt.txt	-7.4
untitled_line_5693__input5691.pdbqt.txt	-7.4
untitled_line_5695__input5693.pdbqt.txt	-7.4
untitled_line_5820__input5817.pdbqt.txt	-7.4
untitled_line_5911__input5908.pdbqt.txt	-7.4
untitled_line_6000__input5997.pdbqt.txt	-7.4
untitled_line_6010__input6007.pdbqt.txt	-7.4
untitled_line_6329__input6326.pdbqt.txt	-7.4
untitled_line_634__input634.pdbqt.txt	-7.4
untitled_line_6414__input6411.pdbqt.txt	-7.4
untitled_line_6469__input6466.pdbqt.txt	-7.4
untitled_line_6470__input6467.pdbqt.txt	-7.4
untitled_line_64__input64.pdbqt.txt	-7.4
untitled_line_6543__input6540.pdbqt.txt	-7.4
untitled_line_6597__input6594.pdbqt.txt	-7.4
untitled_line_6705__input6702.pdbqt.txt	-7.4
untitled_line_6747__input6744.pdbqt.txt	-7.4
untitled_line_6816__input6813.pdbqt.txt	-7.4
untitled_line_6823__input6820.pdbqt.txt	-7.4
untitled_line_6838__input6835.pdbqt.txt	-7.4
untitled_line_6840__input6837.pdbqt.txt	-7.4
untitled_line_6841__input6838.pdbqt.txt	-7.4
untitled_line_6950__input6947.pdbqt.txt	-7.4
untitled_line_6979__input6976.pdbqt.txt	-7.4
untitled_line_702__input702.pdbqt.txt	-7.4
untitled_line_7205__input7202.pdbqt.txt	-7.4
untitled_line_7349__input7346.pdbqt.txt	-7.4
untitled_line_7353__input7350.pdbqt.txt	-7.4
untitled_line_7376__input7373.pdbqt.txt	-7.4
untitled_line_7438__input7435.pdbqt.txt	-7.4
untitled_line_7498__input7495.pdbqt.txt	-7.4
untitled_line_7525__input7522.pdbqt.txt	-7.4
untitled_line_7538__input7535.pdbqt.txt	-7.4
untitled_line_7559__input7556.pdbqt.txt	-7.4
untitled_line_7642__input7639.pdbqt.txt	-7.4
untitled_line_7739__input7736.pdbqt.txt	-7.4
untitled_line_7827__input7824.pdbqt.txt	-7.4
untitled_line_7891__input7888.pdbqt.txt	-7.4
untitled_line_7986__input7983.pdbqt.txt	-7.4
untitled_line_7__input7.pdbqt.txt	-7.4
untitled_line_8176__input8173.pdbqt.txt	-7.4
untitled_line_8190__input8187.pdbqt.txt	-7.4
untitled_line_847__input847.pdbqt.txt	-7.4
untitled_line_8529__input8526.pdbqt.txt	-7.4
untitled_line_8599__input8596.pdbqt.txt	-7.4
untitled_line_871__input871.pdbqt.txt	-7.4
untitled_line_8799__input8796.pdbqt.txt	-7.4
untitled_line_8804__input8801.pdbqt.txt	-7.4
untitled_line_8847__input8844.pdbqt.txt	-7.4
untitled_line_8858__input8855.pdbqt.txt	-7.4
untitled_line_8935__input8932.pdbqt.txt	-7.4
untitled_line_898__input898.pdbqt.txt	-7.4
untitled_line_9128__input9125.pdbqt.txt	-7.4
untitled_line_9329__input9326.pdbqt.txt	-7.4
untitled_line_9337__input9334.pdbqt.txt	-7.4
untitled_line_9390__input9387.pdbqt.txt	-7.4
untitled_line_9443__input9440.pdbqt.txt	-7.4
untitled_line_9509__input9506.pdbqt.txt	-7.4
untitled_line_9618__input9615.pdbqt.txt	-7.4
untitled_line_9651__input9648.pdbqt.txt	-7.4
untitled_line_1029__input1029.pdbqt.txt	-7.3
untitled_line_1068__input1068.pdbqt.txt	-7.3
untitled_line_1121__input1121.pdbqt.txt	-7.3
untitled_line_1205__input1205.pdbqt.txt	-7.3
untitled_line_1254__input1254.pdbqt.txt	-7.3
untitled_line_1528__input1528.pdbqt.txt	-7.3
untitled_line_1542__input1542.pdbqt.txt	-7.3
untitled_line_1607__input1607.pdbqt.txt	-7.3
untitled_line_1703__input1703.pdbqt.txt	-7.3
untitled_line_1801__input1801.pdbqt.txt	-7.3
untitled_line_1849__input1849.pdbqt.txt	-7.3
untitled_line_1883__input1883.pdbqt.txt	-7.3
untitled_line_193__input193.pdbqt.txt	-7.3
untitled_line_1942__input1942.pdbqt.txt	-7.3
untitled_line_2005__input2005.pdbqt.txt	-7.3
untitled_line_2184__input2184.pdbqt.txt	-7.3
untitled_line_2262__input2262.pdbqt.txt	-7.3
untitled_line_2283__input2283.pdbqt.txt	-7.3
untitled_line_2357__input2357.pdbqt.txt	-7.3
untitled_line_2373__input2373.pdbqt.txt	-7.3
untitled_line_2410__input2410.pdbqt.txt	-7.3
untitled_line_2440__input2440.pdbqt.txt	-7.3
untitled_line_2578__input2578.pdbqt.txt	-7.3
untitled_line_2764__input2764.pdbqt.txt	-7.3
untitled_line_2789__input2789.pdbqt.txt	-7.3
untitled_line_2851__input2851.pdbqt.txt	-7.3
untitled_line_2989__input2989.pdbqt.txt	-7.3
untitled_line_3033__input3033.pdbqt.txt	-7.3
untitled_line_308__input308.pdbqt.txt	-7.3
untitled_line_3116__input3116.pdbqt.txt	-7.3
untitled_line_3211__input3211.pdbqt.txt	-7.3
untitled_line_3230__input3230.pdbqt.txt	-7.3
untitled_line_3320__input3320.pdbqt.txt	-7.3
untitled_line_3430__input3430.pdbqt.txt	-7.3
untitled_line_3521__input3521.pdbqt.txt	-7.3
untitled_line_3592__input3592.pdbqt.txt	-7.3
untitled_line_3750__input3750.pdbqt.txt	-7.3
untitled_line_3776__input3776.pdbqt.txt	-7.3
untitled_line_4083__input4083.pdbqt.txt	-7.3
untitled_line_4125__input4125.pdbqt.txt	-7.3
untitled_line_4412__input4411.pdbqt.txt	-7.3
untitled_line_4565__input4564.pdbqt.txt	-7.3
untitled_line_4629__input4628.pdbqt.txt	-7.3
untitled_line_4687__input4686.pdbqt.txt	-7.3
untitled_line_4704__input4703.pdbqt.txt	-7.3
untitled_line_4755__input4754.pdbqt.txt	-7.3
untitled_line_4803__input4802.pdbqt.txt	-7.3
untitled_line_4882__input4881.pdbqt.txt	-7.3
untitled_line_4913__input4912.pdbqt.txt	-7.3
untitled_line_5023__input5022.pdbqt.txt	-7.3
untitled_line_5036__input5035.pdbqt.txt	-7.3
untitled_line_5051__input5050.pdbqt.txt	-7.3
untitled_line_5116__input5115.pdbqt.txt	-7.3
untitled_line_5117__input5116.pdbqt.txt	-7.3
untitled_line_5130__input5129.pdbqt.txt	-7.3
untitled_line_5164__input5162.pdbqt.txt	-7.3
untitled_line_5304__input5302.pdbqt.txt	-7.3
untitled_line_5309__input5307.pdbqt.txt	-7.3
untitled_line_5413__input5411.pdbqt.txt	-7.3
untitled_line_5556__input5554.pdbqt.txt	-7.3
untitled_line_5631__input5629.pdbqt.txt	-7.3
untitled_line_5728__input5726.pdbqt.txt	-7.3
untitled_line_5808__input5805.pdbqt.txt	-7.3
untitled_line_5826__input5823.pdbqt.txt	-7.3
untitled_line_5920__input5917.pdbqt.txt	-7.3
untitled_line_5962__input5959.pdbqt.txt	-7.3
untitled_line_5997__input5994.pdbqt.txt	-7.3
untitled_line_6024__input6021.pdbqt.txt	-7.3
untitled_line_6027__input6024.pdbqt.txt	-7.3
untitled_line_6084__input6081.pdbqt.txt	-7.3
untitled_line_6187__input6184.pdbqt.txt	-7.3
untitled_line_6334__input6331.pdbqt.txt	-7.3
untitled_line_6349__input6346.pdbqt.txt	-7.3
untitled_line_636__input636.pdbqt.txt	-7.3
untitled_line_648__input648.pdbqt.txt	-7.3
untitled_line_6547__input6544.pdbqt.txt	-7.3
untitled_line_6553__input6550.pdbqt.txt	-7.3
untitled_line_6748__input6745.pdbqt.txt	-7.3
untitled_line_6768__input6765.pdbqt.txt	-7.3
untitled_line_6900__input6897.pdbqt.txt	-7.3
untitled_line_6947__input6944.pdbqt.txt	-7.3
untitled_line_7023__input7020.pdbqt.txt	-7.3
untitled_line_7037__input7034.pdbqt.txt	-7.3
untitled_line_7110__input7107.pdbqt.txt	-7.3
untitled_line_7311__input7308.pdbqt.txt	-7.3
untitled_line_7428__input7425.pdbqt.txt	-7.3
untitled_line_7436__input7433.pdbqt.txt	-7.3
untitled_line_7493__input7490.pdbqt.txt	-7.3
untitled_line_7534__input7531.pdbqt.txt	-7.3
untitled_line_7547__input7544.pdbqt.txt	-7.3
untitled_line_7629__input7626.pdbqt.txt	-7.3
untitled_line_7712__input7709.pdbqt.txt	-7.3
untitled_line_7713__input7710.pdbqt.txt	-7.3
untitled_line_7746__input7743.pdbqt.txt	-7.3
untitled_line_7762__input7759.pdbqt.txt	-7.3
untitled_line_7770__input7767.pdbqt.txt	-7.3
untitled_line_781__input781.pdbqt.txt	-7.3
untitled_line_7822__input7819.pdbqt.txt	-7.3
untitled_line_7853__input7850.pdbqt.txt	-7.3
untitled_line_7947__input7944.pdbqt.txt	-7.3
untitled_line_7983__input7980.pdbqt.txt	-7.3
untitled_line_7991__input7988.pdbqt.txt	-7.3
untitled_line_7999__input7996.pdbqt.txt	-7.3
untitled_line_79__input79.pdbqt.txt	-7.3
untitled_line_8136__input8133.pdbqt.txt	-7.3
untitled_line_821__input821.pdbqt.txt	-7.3
untitled_line_842__input842.pdbqt.txt	-7.3
untitled_line_8535__input8532.pdbqt.txt	-7.3
untitled_line_8547__input8544.pdbqt.txt	-7.3
untitled_line_8576__input8573.pdbqt.txt	-7.3
untitled_line_8647__input8644.pdbqt.txt	-7.3
untitled_line_8699__input8696.pdbqt.txt	-7.3
untitled_line_8803__input8800.pdbqt.txt	-7.3
untitled_line_8836__input8833.pdbqt.txt	-7.3
untitled_line_8860__input8857.pdbqt.txt	-7.3
untitled_line_8870__input8867.pdbqt.txt	-7.3
untitled_line_8904__input8901.pdbqt.txt	-7.3
untitled_line_8915__input8912.pdbqt.txt	-7.3
untitled_line_8974__input8971.pdbqt.txt	-7.3
untitled_line_8984__input8981.pdbqt.txt	-7.3
untitled_line_9002__input8999.pdbqt.txt	-7.3
untitled_line_9042__input9039.pdbqt.txt	-7.3
untitled_line_9057__input9054.pdbqt.txt	-7.3
untitled_line_9062__input9059.pdbqt.txt	-7.3
untitled_line_9116__input9113.pdbqt.txt	-7.3
untitled_line_9119__input9116.pdbqt.txt	-7.3
untitled_line_9158__input9155.pdbqt.txt	-7.3
untitled_line_9275__input9272.pdbqt.txt	-7.3
untitled_line_9411__input9408.pdbqt.txt	-7.3
untitled_line_9497__input9494.pdbqt.txt	-7.3
untitled_line_953__input953.pdbqt.txt	-7.3
untitled_line_9601__input9598.pdbqt.txt	-7.3
untitled_line_9805__input9802.pdbqt.txt	-7.3
untitled_line_9856__input9853.pdbqt.txt	-7.3
untitled_line_9862__input9859.pdbqt.txt	-7.3
untitled_line_9871__input9868.pdbqt.txt	-7.3
untitled_line_1072__input1072.pdbqt.txt	-7.2
untitled_line_1088__input1088.pdbqt.txt	-7.2
untitled_line_115__input115.pdbqt.txt	-7.2
untitled_line_1176__input1176.pdbqt.txt	-7.2
untitled_line_1184__input1184.pdbqt.txt	-7.2
untitled_line_1265__input1265.pdbqt.txt	-7.2
untitled_line_1282__input1282.pdbqt.txt	-7.2
untitled_line_1342__input1342.pdbqt.txt	-7.2
untitled_line_1369__input1369.pdbqt.txt	-7.2
untitled_line_1371__input1371.pdbqt.txt	-7.2
untitled_line_1394__input1394.pdbqt.txt	-7.2
untitled_line_1412__input1412.pdbqt.txt	-7.2
untitled_line_1415__input1415.pdbqt.txt	-7.2
untitled_line_1452__input1452.pdbqt.txt	-7.2
untitled_line_1462__input1462.pdbqt.txt	-7.2
untitled_line_1509__input1509.pdbqt.txt	-7.2
untitled_line_1510__input1510.pdbqt.txt	-7.2
untitled_line_1674__input1674.pdbqt.txt	-7.2
untitled_line_1715__input1715.pdbqt.txt	-7.2
untitled_line_1858__input1858.pdbqt.txt	-7.2
untitled_line_1871__input1871.pdbqt.txt	-7.2
untitled_line_1894__input1894.pdbqt.txt	-7.2
untitled_line_1949__input1949.pdbqt.txt	-7.2
untitled_line_2046__input2046.pdbqt.txt	-7.2
untitled_line_2064__input2064.pdbqt.txt	-7.2
untitled_line_2071__input2071.pdbqt.txt	-7.2
untitled_line_2261__input2261.pdbqt.txt	-7.2
untitled_line_2318__input2318.pdbqt.txt	-7.2
untitled_line_2426__input2426.pdbqt.txt	-7.2
untitled_line_2467__input2467.pdbqt.txt	-7.2
untitled_line_251__input251.pdbqt.txt	-7.2
untitled_line_2529__input2529.pdbqt.txt	-7.2
untitled_line_2533__input2533.pdbqt.txt	-7.2
untitled_line_2589__input2589.pdbqt.txt	-7.2
untitled_line_2636__input2636.pdbqt.txt	-7.2
untitled_line_2650__input2650.pdbqt.txt	-7.2
untitled_line_2703__input2703.pdbqt.txt	-7.2
untitled_line_2734__input2734.pdbqt.txt	-7.2
untitled_line_2744__input2744.pdbqt.txt	-7.2
untitled_line_2745__input2745.pdbqt.txt	-7.2
untitled_line_2750__input2750.pdbqt.txt	-7.2
untitled_line_2930__input2930.pdbqt.txt	-7.2
untitled_line_2954__input2954.pdbqt.txt	-7.2
untitled_line_3018__input3018.pdbqt.txt	-7.2
untitled_line_3025__input3025.pdbqt.txt	-7.2
untitled_line_304__input304.pdbqt.txt	-7.2
untitled_line_3081__input3081.pdbqt.txt	-7.2
untitled_line_3119__input3119.pdbqt.txt	-7.2
untitled_line_313__input313.pdbqt.txt	-7.2
untitled_line_3149__input3149.pdbqt.txt	-7.2
untitled_line_3163__input3163.pdbqt.txt	-7.2
untitled_line_317__input317.pdbqt.txt	-7.2
untitled_line_3325__input3325.pdbqt.txt	-7.2
untitled_line_3343__input3343.pdbqt.txt	-7.2
untitled_line_3377__input3377.pdbqt.txt	-7.2
untitled_line_337__input337.pdbqt.txt	-7.2
untitled_line_3417__input3417.pdbqt.txt	-7.2
untitled_line_3427__input3427.pdbqt.txt	-7.2
untitled_line_3439__input3439.pdbqt.txt	-7.2
untitled_line_3479__input3479.pdbqt.txt	-7.2
untitled_line_3564__input3564.pdbqt.txt	-7.2
untitled_line_3607__input3607.pdbqt.txt	-7.2
untitled_line_3671__input3671.pdbqt.txt	-7.2
untitled_line_3708__input3708.pdbqt.txt	-7.2
untitled_line_3713__input3713.pdbqt.txt	-7.2
untitled_line_3731__input3731.pdbqt.txt	-7.2
untitled_line_3785__input3785.pdbqt.txt	-7.2
untitled_line_386__input386.pdbqt.txt	-7.2
untitled_line_3909__input3909.pdbqt.txt	-7.2
untitled_line_3917__input3917.pdbqt.txt	-7.2
untitled_line_3980__input3980.pdbqt.txt	-7.2
untitled_line_4037__input4037.pdbqt.txt	-7.2
untitled_line_4060__input4060.pdbqt.txt	-7.2
untitled_line_4105__input4105.pdbqt.txt	-7.2
untitled_line_4222__input4222.pdbqt.txt	-7.2
untitled_line_4470__input4469.pdbqt.txt	-7.2
untitled_line_4484__input4483.pdbqt.txt	-7.2
untitled_line_451__input451.pdbqt.txt	-7.2
untitled_line_4581__input4580.pdbqt.txt	-7.2
untitled_line_462__input462.pdbqt.txt	-7.2
untitled_line_4705__input4704.pdbqt.txt	-7.2
untitled_line_4731__input4730.pdbqt.txt	-7.2
untitled_line_4733__input4732.pdbqt.txt	-7.2
untitled_line_4735__input4734.pdbqt.txt	-7.2
untitled_line_4741__input4740.pdbqt.txt	-7.2
untitled_line_4757__input4756.pdbqt.txt	-7.2
untitled_line_4766__input4765.pdbqt.txt	-7.2
untitled_line_4784__input4783.pdbqt.txt	-7.2
untitled_line_47__input47.pdbqt.txt	-7.2
untitled_line_4935__input4934.pdbqt.txt	-7.2
untitled_line_4963__input4962.pdbqt.txt	-7.2
untitled_line_5030__input5029.pdbqt.txt	-7.2
untitled_line_5088__input5087.pdbqt.txt	-7.2
untitled_line_5290__input5288.pdbqt.txt	-7.2
untitled_line_531__input531.pdbqt.txt	-7.2
untitled_line_5344__input5342.pdbqt.txt	-7.2
untitled_line_5486__input5484.pdbqt.txt	-7.2
untitled_line_548__input548.pdbqt.txt	-7.2
untitled_line_5574__input5572.pdbqt.txt	-7.2
untitled_line_5576__input5574.pdbqt.txt	-7.2
untitled_line_5645__input5643.pdbqt.txt	-7.2
untitled_line_5648__input5646.pdbqt.txt	-7.2
untitled_line_5690__input5688.pdbqt.txt	-7.2
untitled_line_5710__input5708.pdbqt.txt	-7.2
untitled_line_5767__input5764.pdbqt.txt	-7.2
untitled_line_5978__input5975.pdbqt.txt	-7.2
untitled_line_6139__input6136.pdbqt.txt	-7.2
untitled_line_6243__input6240.pdbqt.txt	-7.2
untitled_line_6423__input6420.pdbqt.txt	-7.2
untitled_line_6438__input6435.pdbqt.txt	-7.2
untitled_line_6504__input6501.pdbqt.txt	-7.2
untitled_line_6509__input6506.pdbqt.txt	-7.2
untitled_line_6525__input6522.pdbqt.txt	-7.2
untitled_line_653__input653.pdbqt.txt	-7.2
untitled_line_6555__input6552.pdbqt.txt	-7.2
untitled_line_6614__input6611.pdbqt.txt	-7.2
untitled_line_6645__input6642.pdbqt.txt	-7.2
untitled_line_6668__input6665.pdbqt.txt	-7.2
untitled_line_6686__input6683.pdbqt.txt	-7.2
untitled_line_6738__input6735.pdbqt.txt	-7.2
untitled_line_6746__input6743.pdbqt.txt	-7.2
untitled_line_6918__input6915.pdbqt.txt	-7.2
untitled_line_6919__input6916.pdbqt.txt	-7.2
untitled_line_7109__input7106.pdbqt.txt	-7.2
untitled_line_7223__input7220.pdbqt.txt	-7.2
untitled_line_7246__input7243.pdbqt.txt	-7.2
untitled_line_7289__input7286.pdbqt.txt	-7.2
untitled_line_7330__input7327.pdbqt.txt	-7.2
untitled_line_7335__input7332.pdbqt.txt	-7.2
untitled_line_7357__input7354.pdbqt.txt	-7.2
untitled_line_7448__input7445.pdbqt.txt	-7.2
untitled_line_7760__input7757.pdbqt.txt	-7.2
untitled_line_7772__input7769.pdbqt.txt	-7.2
untitled_line_7797__input7794.pdbqt.txt	-7.2
untitled_line_7899__input7896.pdbqt.txt	-7.2
untitled_line_7925__input7922.pdbqt.txt	-7.2
untitled_line_7959__input7956.pdbqt.txt	-7.2
untitled_line_7990__input7987.pdbqt.txt	-7.2
untitled_line_7998__input7995.pdbqt.txt	-7.2
untitled_line_8020__input8017.pdbqt.txt	-7.2
untitled_line_8049__input8046.pdbqt.txt	-7.2
untitled_line_8163__input8160.pdbqt.txt	-7.2
untitled_line_8245__input8242.pdbqt.txt	-7.2
untitled_line_8271__input8268.pdbqt.txt	-7.2
untitled_line_8278__input8275.pdbqt.txt	-7.2
untitled_line_8279__input8276.pdbqt.txt	-7.2
untitled_line_8340__input8337.pdbqt.txt	-7.2
untitled_line_8421__input8418.pdbqt.txt	-7.2
untitled_line_8602__input8599.pdbqt.txt	-7.2
untitled_line_8606__input8603.pdbqt.txt	-7.2
untitled_line_8718__input8715.pdbqt.txt	-7.2
untitled_line_874__input874.pdbqt.txt	-7.2
untitled_line_8768__input8765.pdbqt.txt	-7.2
untitled_line_8932__input8929.pdbqt.txt	-7.2
untitled_line_8953__input8950.pdbqt.txt	-7.2
untitled_line_9004__input9001.pdbqt.txt	-7.2
untitled_line_9029__input9026.pdbqt.txt	-7.2
untitled_line_921__input921.pdbqt.txt	-7.2
untitled_line_9255__input9252.pdbqt.txt	-7.2
untitled_line_9387__input9384.pdbqt.txt	-7.2
untitled_line_9489__input9486.pdbqt.txt	-7.2
untitled_line_9522__input9519.pdbqt.txt	-7.2
untitled_line_9527__input9524.pdbqt.txt	-7.2
untitled_line_9622__input9619.pdbqt.txt	-7.2
untitled_line_9627__input9624.pdbqt.txt	-7.2
untitled_line_9715__input9712.pdbqt.txt	-7.2
untitled_line_9857__input9854.pdbqt.txt	-7.2
untitled_line_1019__input1019.pdbqt.txt	-7.1
untitled_line_1064__input1064.pdbqt.txt	-7.1
untitled_line_1079__input1079.pdbqt.txt	-7.1
untitled_line_1161__input1161.pdbqt.txt	-7.1
untitled_line_1185__input1185.pdbqt.txt	-7.1
untitled_line_1224__input1224.pdbqt.txt	-7.1
untitled_line_1227__input1227.pdbqt.txt	-7.1
untitled_line_1231__input1231.pdbqt.txt	-7.1
untitled_line_1257__input1257.pdbqt.txt	-7.1
untitled_line_1441__input1441.pdbqt.txt	-7.1
untitled_line_1475__input1475.pdbqt.txt	-7.1
untitled_line_1537__input1537.pdbqt.txt	-7.1
untitled_line_1657__input1657.pdbqt.txt	-7.1
untitled_line_169__input169.pdbqt.txt	-7.1
untitled_line_1704__input1704.pdbqt.txt	-7.1
untitled_line_1847__input1847.pdbqt.txt	-7.1
untitled_line_1907__input1907.pdbqt.txt	-7.1
untitled_line_1930__input1930.pdbqt.txt	-7.1
untitled_line_1937__input1937.pdbqt.txt	-7.1
untitled_line_1951__input1951.pdbqt.txt	-7.1
untitled_line_1962__input1962.pdbqt.txt	-7.1
untitled_line_1986__input1986.pdbqt.txt	-7.1
untitled_line_2074__input2074.pdbqt.txt	-7.1
untitled_line_2171__input2171.pdbqt.txt	-7.1
untitled_line_2179__input2179.pdbqt.txt	-7.1
untitled_line_2211__input2211.pdbqt.txt	-7.1
untitled_line_2248__input2248.pdbqt.txt	-7.1
untitled_line_229__input229.pdbqt.txt	-7.1
untitled_line_2322__input2322.pdbqt.txt	-7.1
untitled_line_2340__input2340.pdbqt.txt	-7.1
untitled_line_2351__input2351.pdbqt.txt	-7.1
untitled_line_2355__input2355.pdbqt.txt	-7.1
untitled_line_2383__input2383.pdbqt.txt	-7.1
untitled_line_2408__input2408.pdbqt.txt	-7.1
untitled_line_2412__input2412.pdbqt.txt	-7.1
untitled_line_2425__input2425.pdbqt.txt	-7.1
untitled_line_2435__input2435.pdbqt.txt	-7.1
untitled_line_2449__input2449.pdbqt.txt	-7.1
untitled_line_247__input247.pdbqt.txt	-7.1
untitled_line_2492__input2492.pdbqt.txt	-7.1
untitled_line_2500__input2500.pdbqt.txt	-7.1
untitled_line_250__input250.pdbqt.txt	-7.1
untitled_line_2540__input2540.pdbqt.txt	-7.1
untitled_line_2590__input2590.pdbqt.txt	-7.1
untitled_line_266__input266.pdbqt.txt	-7.1
untitled_line_2689__input2689.pdbqt.txt	-7.1
untitled_line_2754__input2754.pdbqt.txt	-7.1
untitled_line_2835__input2835.pdbqt.txt	-7.1
untitled_line_2868__input2868.pdbqt.txt	-7.1
untitled_line_2885__input2885.pdbqt.txt	-7.1
untitled_line_2892__input2892.pdbqt.txt	-7.1
untitled_line_2908__input2908.pdbqt.txt	-7.1
untitled_line_290__input290.pdbqt.txt	-7.1
untitled_line_2926__input2926.pdbqt.txt	-7.1
untitled_line_2972__input2972.pdbqt.txt	-7.1
untitled_line_2983__input2983.pdbqt.txt	-7.1
untitled_line_2997__input2997.pdbqt.txt	-7.1
untitled_line_3023__input3023.pdbqt.txt	-7.1
untitled_line_3026__input3026.pdbqt.txt	-7.1
untitled_line_3053__input3053.pdbqt.txt	-7.1
untitled_line_3075__input3075.pdbqt.txt	-7.1
untitled_line_3134__input3134.pdbqt.txt	-7.1
untitled_line_3255__input3255.pdbqt.txt	-7.1
untitled_line_3308__input3308.pdbqt.txt	-7.1
untitled_line_3333__input3333.pdbqt.txt	-7.1
untitled_line_334__input334.pdbqt.txt	-7.1
untitled_line_3398__input3398.pdbqt.txt	-7.1
untitled_line_3414__input3414.pdbqt.txt	-7.1
untitled_line_3616__input3616.pdbqt.txt	-7.1
untitled_line_3617__input3617.pdbqt.txt	-7.1
untitled_line_3618__input3618.pdbqt.txt	-7.1
untitled_line_3639__input3639.pdbqt.txt	-7.1
untitled_line_3679__input3679.pdbqt.txt	-7.1
untitled_line_3704__input3704.pdbqt.txt	-7.1
untitled_line_3721__input3721.pdbqt.txt	-7.1
untitled_line_3723__input3723.pdbqt.txt	-7.1
untitled_line_3727__input3727.pdbqt.txt	-7.1
untitled_line_3738__input3738.pdbqt.txt	-7.1
untitled_line_3765__input3765.pdbqt.txt	-7.1
untitled_line_376__input376.pdbqt.txt	-7.1
untitled_line_3782__input3782.pdbqt.txt	-7.1
untitled_line_3794__input3794.pdbqt.txt	-7.1
untitled_line_3798__input3798.pdbqt.txt	-7.1
untitled_line_3808__input3808.pdbqt.txt	-7.1
untitled_line_3823__input3823.pdbqt.txt	-7.1
untitled_line_3852__input3852.pdbqt.txt	-7.1
untitled_line_3857__input3857.pdbqt.txt	-7.1
untitled_line_3912__input3912.pdbqt.txt	-7.1
untitled_line_3978__input3978.pdbqt.txt	-7.1
untitled_line_3983__input3983.pdbqt.txt	-7.1
untitled_line_4009__input4009.pdbqt.txt	-7.1
untitled_line_4014__input4014.pdbqt.txt	-7.1
untitled_line_403__input403.pdbqt.txt	-7.1
untitled_line_4066__input4066.pdbqt.txt	-7.1
untitled_line_4078__input4078.pdbqt.txt	-7.1
untitled_line_4085__input4085.pdbqt.txt	-7.1
untitled_line_4172__input4172.pdbqt.txt	-7.1
untitled_line_4187__input4187.pdbqt.txt	-7.1
untitled_line_4228__input4228.pdbqt.txt	-7.1
untitled_line_4264__input4264.pdbqt.txt	-7.1
untitled_line_433__input433.pdbqt.txt	-7.1
untitled_line_4381__input4380.pdbqt.txt	-7.1
untitled_line_4482__input4481.pdbqt.txt	-7.1
untitled_line_4580__input4579.pdbqt.txt	-7.1
untitled_line_460__input460.pdbqt.txt	-7.1
untitled_line_4633__input4632.pdbqt.txt	-7.1
untitled_line_4640__input4639.pdbqt.txt	-7.1
untitled_line_4655__input4654.pdbqt.txt	-7.1
untitled_line_4682__input4681.pdbqt.txt	-7.1
untitled_line_46__input46.pdbqt.txt	-7.1
untitled_line_4771__input4770.pdbqt.txt	-7.1
untitled_line_5129__input5128.pdbqt.txt	-7.1
untitled_line_5134__input5133.pdbqt.txt	-7.1
untitled_line_5156__input5155.pdbqt.txt	-7.1
untitled_line_5168__input5166.pdbqt.txt	-7.1
untitled_line_516__input516.pdbqt.txt	-7.1
untitled_line_529__input529.pdbqt.txt	-7.1
untitled_line_5317__input5315.pdbqt.txt	-7.1
untitled_line_5347__input5345.pdbqt.txt	-7.1
untitled_line_5370__input5368.pdbqt.txt	-7.1
untitled_line_5506__input5504.pdbqt.txt	-7.1
untitled_line_550__input550.pdbqt.txt	-7.1
untitled_line_5545__input5543.pdbqt.txt	-7.1
untitled_line_556__input556.pdbqt.txt	-7.1
untitled_line_5601__input5599.pdbqt.txt	-7.1
untitled_line_565__input565.pdbqt.txt	-7.1
untitled_line_5734__input5732.pdbqt.txt	-7.1
untitled_line_5740__input5738.pdbqt.txt	-7.1
untitled_line_5835__input5832.pdbqt.txt	-7.1
untitled_line_586__input586.pdbqt.txt	-7.1
untitled_line_5909__input5906.pdbqt.txt	-7.1
untitled_line_5946__input5943.pdbqt.txt	-7.1
untitled_line_5949__input5946.pdbqt.txt	-7.1
untitled_line_5951__input5948.pdbqt.txt	-7.1
untitled_line_5963__input5960.pdbqt.txt	-7.1
untitled_line_5974__input5971.pdbqt.txt	-7.1
untitled_line_6007__input6004.pdbqt.txt	-7.1
untitled_line_6092__input6089.pdbqt.txt	-7.1
untitled_line_6107__input6104.pdbqt.txt	-7.1
untitled_line_6169__input6166.pdbqt.txt	-7.1
untitled_line_6171__input6168.pdbqt.txt	-7.1
untitled_line_6226__input6223.pdbqt.txt	-7.1
untitled_line_6235__input6232.pdbqt.txt	-7.1
untitled_line_6240__input6237.pdbqt.txt	-7.1
untitled_line_6248__input6245.pdbqt.txt	-7.1
untitled_line_6254__input6251.pdbqt.txt	-7.1
untitled_line_6315__input6312.pdbqt.txt	-7.1
untitled_line_6320__input6317.pdbqt.txt	-7.1
untitled_line_63__input63.pdbqt.txt	-7.1
untitled_line_6482__input6479.pdbqt.txt	-7.1
untitled_line_6603__input6600.pdbqt.txt	-7.1
untitled_line_6698__input6695.pdbqt.txt	-7.1
untitled_line_670__input670.pdbqt.txt	-7.1
untitled_line_6718__input6715.pdbqt.txt	-7.1
untitled_line_6779__input6776.pdbqt.txt	-7.1
untitled_line_6912__input6909.pdbqt.txt	-7.1
untitled_line_6982__input6979.pdbqt.txt	-7.1
untitled_line_698__input698.pdbqt.txt	-7.1
untitled_line_7068__input7065.pdbqt.txt	-7.1
untitled_line_7117__input7114.pdbqt.txt	-7.1
untitled_line_7126__input7123.pdbqt.txt	-7.1
untitled_line_7203__input7200.pdbqt.txt	-7.1
untitled_line_7250__input7247.pdbqt.txt	-7.1
untitled_line_7292__input7289.pdbqt.txt	-7.1
untitled_line_7315__input7312.pdbqt.txt	-7.1
untitled_line_737__input737.pdbqt.txt	-7.1
untitled_line_7386__input7383.pdbqt.txt	-7.1
untitled_line_7404__input7401.pdbqt.txt	-7.1
untitled_line_7508__input7505.pdbqt.txt	-7.1
untitled_line_7647__input7644.pdbqt.txt	-7.1
untitled_line_7681__input7678.pdbqt.txt	-7.1
untitled_line_7733__input7730.pdbqt.txt	-7.1
untitled_line_783__input783.pdbqt.txt	-7.1
untitled_line_7953__input7950.pdbqt.txt	-7.1
untitled_line_8017__input8014.pdbqt.txt	-7.1
untitled_line_8021__input8018.pdbqt.txt	-7.1
untitled_line_8080__input8077.pdbqt.txt	-7.1
untitled_line_8108__input8105.pdbqt.txt	-7.1
untitled_line_8112__input8109.pdbqt.txt	-7.1
untitled_line_823__input823.pdbqt.txt	-7.1
untitled_line_8276__input8273.pdbqt.txt	-7.1
untitled_line_8319__input8316.pdbqt.txt	-7.1
untitled_line_8434__input8431.pdbqt.txt	-7.1
untitled_line_8450__input8447.pdbqt.txt	-7.1
untitled_line_8458__input8455.pdbqt.txt	-7.1
untitled_line_8554__input8551.pdbqt.txt	-7.1
untitled_line_8649__input8646.pdbqt.txt	-7.1
untitled_line_8776__input8773.pdbqt.txt	-7.1
untitled_line_8794__input8791.pdbqt.txt	-7.1
untitled_line_8838__input8835.pdbqt.txt	-7.1
untitled_line_8840__input8837.pdbqt.txt	-7.1
untitled_line_8874__input8871.pdbqt.txt	-7.1
untitled_line_8941__input8938.pdbqt.txt	-7.1
untitled_line_8944__input8941.pdbqt.txt	-7.1
untitled_line_8948__input8945.pdbqt.txt	-7.1
untitled_line_8985__input8982.pdbqt.txt	-7.1
untitled_line_9153__input9150.pdbqt.txt	-7.1
untitled_line_9184__input9181.pdbqt.txt	-7.1
untitled_line_9233__input9230.pdbqt.txt	-7.1
untitled_line_945__input945.pdbqt.txt	-7.1
untitled_line_9471__input9468.pdbqt.txt	-7.1
untitled_line_9488__input9485.pdbqt.txt	-7.1
untitled_line_9534__input9531.pdbqt.txt	-7.1
untitled_line_9558__input9555.pdbqt.txt	-7.1
untitled_line_9571__input9568.pdbqt.txt	-7.1
untitled_line_9574__input9571.pdbqt.txt	-7.1
untitled_line_970__input970.pdbqt.txt	-7.1
untitled_line_99__input99.pdbqt.txt	-7.1
62847__input3674.pdbqt.txt	-7
untitled_line_1015__input1015.pdbqt.txt	-7
untitled_line_1048__input1048.pdbqt.txt	-7
untitled_line_1074__input1074.pdbqt.txt	-7
untitled_line_1089__input1089.pdbqt.txt	-7
untitled_line_1135__input1135.pdbqt.txt	-7
untitled_line_1174__input1174.pdbqt.txt	-7
untitled_line_1313__input1313.pdbqt.txt	-7
untitled_line_1314__input1314.pdbqt.txt	-7
untitled_line_1344__input1344.pdbqt.txt	-7
untitled_line_1355__input1355.pdbqt.txt	-7
untitled_line_1365__input1365.pdbqt.txt	-7
untitled_line_1426__input1426.pdbqt.txt	-7
untitled_line_1438__input1438.pdbqt.txt	-7
untitled_line_1494__input1494.pdbqt.txt	-7
untitled_line_1549__input1549.pdbqt.txt	-7
untitled_line_1595__input1595.pdbqt.txt	-7
untitled_line_1617__input1617.pdbqt.txt	-7
untitled_line_1741__input1741.pdbqt.txt	-7
untitled_line_1747__input1747.pdbqt.txt	-7
untitled_line_1784__input1784.pdbqt.txt	-7
untitled_line_1885__input1885.pdbqt.txt	-7
untitled_line_1970__input1970.pdbqt.txt	-7
untitled_line_1985__input1985.pdbqt.txt	-7
untitled_line_1998__input1998.pdbqt.txt	-7
untitled_line_2023__input2023.pdbqt.txt	-7
untitled_line_2053__input2053.pdbqt.txt	-7
untitled_line_2092__input2092.pdbqt.txt	-7
untitled_line_2102__input2102.pdbqt.txt	-7
untitled_line_22__input22.pdbqt.txt	-7
untitled_line_2344__input2344.pdbqt.txt	-7
untitled_line_236__input236.pdbqt.txt	-7
untitled_line_2375__input2375.pdbqt.txt	-7
untitled_line_2378__input2378.pdbqt.txt	-7
untitled_line_2382__input2382.pdbqt.txt	-7
untitled_line_238__input238.pdbqt.txt	-7
untitled_line_2404__input2404.pdbqt.txt	-7
untitled_line_2414__input2414.pdbqt.txt	-7
untitled_line_249__input249.pdbqt.txt	-7
untitled_line_2518__input2518.pdbqt.txt	-7
untitled_line_253__input253.pdbqt.txt	-7
untitled_line_2549__input2549.pdbqt.txt	-7
untitled_line_2565__input2565.pdbqt.txt	-7
untitled_line_2591__input2591.pdbqt.txt	-7
untitled_line_2609__input2609.pdbqt.txt	-7
untitled_line_265__input265.pdbqt.txt	-7
untitled_line_2748__input2748.pdbqt.txt	-7
untitled_line_281__input281.pdbqt.txt	-7
untitled_line_2821__input2821.pdbqt.txt	-7
untitled_line_2869__input2869.pdbqt.txt	-7
untitled_line_2879__input2879.pdbqt.txt	-7
untitled_line_2938__input2938.pdbqt.txt	-7
untitled_line_3034__input3034.pdbqt.txt	-7
untitled_line_3073__input3073.pdbqt.txt	-7
untitled_line_3090__input3090.pdbqt.txt	-7
untitled_line_3160__input3160.pdbqt.txt	-7
untitled_line_3174__input3174.pdbqt.txt	-7
untitled_line_3277__input3277.pdbqt.txt	-7
untitled_line_3282__input3282.pdbqt.txt	-7
untitled_line_3283__input3283.pdbqt.txt	-7
untitled_line_3314__input3314.pdbqt.txt	-7
untitled_line_3336__input3336.pdbqt.txt	-7
untitled_line_3407__input3407.pdbqt.txt	-7
untitled_line_3432__input3432.pdbqt.txt	-7
untitled_line_3446__input3446.pdbqt.txt	-7
untitled_line_3585__input3585.pdbqt.txt	-7
untitled_line_3620__input3620.pdbqt.txt	-7
untitled_line_3626__input3626.pdbqt.txt	-7
untitled_line_3772__input3772.pdbqt.txt	-7
untitled_line_381__input381.pdbqt.txt	-7
untitled_line_388__input388.pdbqt.txt	-7
untitled_line_3895__input3895.pdbqt.txt	-7
untitled_line_3913__input3913.pdbqt.txt	-7
untitled_line_3924__input3924.pdbqt.txt	-7
untitled_line_3939__input3939.pdbqt.txt	-7
untitled_line_4069__input4069.pdbqt.txt	-7
untitled_line_4082__input4082.pdbqt.txt	-7
untitled_line_4090__input4090.pdbqt.txt	-7
untitled_line_4112__input4112.pdbqt.txt	-7
untitled_line_4157__input4157.pdbqt.txt	-7
untitled_line_4159__input4159.pdbqt.txt	-7
untitled_line_4179__input4179.pdbqt.txt	-7
untitled_line_4210__input4210.pdbqt.txt	-7
untitled_line_4226__input4226.pdbqt.txt	-7
untitled_line_4345__input4344.pdbqt.txt	-7
untitled_line_4356__input4355.pdbqt.txt	-7
untitled_line_4378__input4377.pdbqt.txt	-7
untitled_line_4394__input4393.pdbqt.txt	-7
untitled_line_4399__input4398.pdbqt.txt	-7
untitled_line_4472__input4471.pdbqt.txt	-7
untitled_line_4509__input4508.pdbqt.txt	-7
untitled_line_4625__input4624.pdbqt.txt	-7
untitled_line_4646__input4645.pdbqt.txt	-7
untitled_line_4751__input4750.pdbqt.txt	-7
untitled_line_4830__input4829.pdbqt.txt	-7
untitled_line_4891__input4890.pdbqt.txt	-7
untitled_line_4961__input4960.pdbqt.txt	-7
untitled_line_4985__input4984.pdbqt.txt	-7
untitled_line_4994__input4993.pdbqt.txt	-7
untitled_line_5000__input4999.pdbqt.txt	-7
untitled_line_5028__input5027.pdbqt.txt	-7
untitled_line_5094__input5093.pdbqt.txt	-7
untitled_line_5098__input5097.pdbqt.txt	-7
untitled_line_5099__input5098.pdbqt.txt	-7
untitled_line_5149__input5148.pdbqt.txt	-7
untitled_line_5193__input5191.pdbqt.txt	-7
untitled_line_5198__input5196.pdbqt.txt	-7
untitled_line_5224__input5222.pdbqt.txt	-7
untitled_line_5241__input5239.pdbqt.txt	-7
untitled_line_5376__input5374.pdbqt.txt	-7
untitled_line_5409__input5407.pdbqt.txt	-7
untitled_line_5492__input5490.pdbqt.txt	-7
untitled_line_5499__input5497.pdbqt.txt	-7
untitled_line_5533__input5531.pdbqt.txt	-7
untitled_line_5634__input5632.pdbqt.txt	-7
untitled_line_5713__input5711.pdbqt.txt	-7
untitled_line_5731__input5729.pdbqt.txt	-7
untitled_line_5761__input5758.pdbqt.txt	-7
untitled_line_5776__input5773.pdbqt.txt	-7
untitled_line_5794__input5791.pdbqt.txt	-7
untitled_line_5798__input5795.pdbqt.txt	-7
untitled_line_5914__input5911.pdbqt.txt	-7
untitled_line_5930__input5927.pdbqt.txt	-7
untitled_line_5996__input5993.pdbqt.txt	-7
untitled_line_6039__input6036.pdbqt.txt	-7
untitled_line_6085__input6082.pdbqt.txt	-7
untitled_line_6118__input6115.pdbqt.txt	-7
untitled_line_6234__input6231.pdbqt.txt	-7
untitled_line_6319__input6316.pdbqt.txt	-7
untitled_line_6341__input6338.pdbqt.txt	-7
untitled_line_6444__input6441.pdbqt.txt	-7
untitled_line_6459__input6456.pdbqt.txt	-7
untitled_line_6495__input6492.pdbqt.txt	-7
untitled_line_6511__input6508.pdbqt.txt	-7
untitled_line_6516__input6513.pdbqt.txt	-7
untitled_line_6522__input6519.pdbqt.txt	-7
untitled_line_6561__input6558.pdbqt.txt	-7
untitled_line_6563__input6560.pdbqt.txt	-7
untitled_line_6576__input6573.pdbqt.txt	-7
untitled_line_6653__input6650.pdbqt.txt	-7
untitled_line_6679__input6676.pdbqt.txt	-7
untitled_line_6758__input6755.pdbqt.txt	-7
untitled_line_6805__input6802.pdbqt.txt	-7
untitled_line_6953__input6950.pdbqt.txt	-7
untitled_line_7013__input7010.pdbqt.txt	-7
untitled_line_7057__input7054.pdbqt.txt	-7
untitled_line_7084__input7081.pdbqt.txt	-7
untitled_line_708__input708.pdbqt.txt	-7
untitled_line_7115__input7112.pdbqt.txt	-7
untitled_line_711__input711.pdbqt.txt	-7
untitled_line_7168__input7165.pdbqt.txt	-7
untitled_line_7184__input7181.pdbqt.txt	-7
untitled_line_7187__input7184.pdbqt.txt	-7
untitled_line_71__input71.pdbqt.txt	-7
untitled_line_7200__input7197.pdbqt.txt	-7
untitled_line_7245__input7242.pdbqt.txt	-7
untitled_line_7255__input7252.pdbqt.txt	-7
untitled_line_7270__input7267.pdbqt.txt	-7
untitled_line_7358__input7355.pdbqt.txt	-7
untitled_line_7387__input7384.pdbqt.txt	-7
untitled_line_7434__input7431.pdbqt.txt	-7
untitled_line_7440__input7437.pdbqt.txt	-7
untitled_line_7462__input7459.pdbqt.txt	-7
untitled_line_7487__input7484.pdbqt.txt	-7
untitled_line_7539__input7536.pdbqt.txt	-7
untitled_line_7555__input7552.pdbqt.txt	-7
untitled_line_7576__input7573.pdbqt.txt	-7
untitled_line_7583__input7580.pdbqt.txt	-7
untitled_line_7585__input7582.pdbqt.txt	-7
untitled_line_7623__input7620.pdbqt.txt	-7
untitled_line_7767__input7764.pdbqt.txt	-7
untitled_line_7790__input7787.pdbqt.txt	-7
untitled_line_7857__input7854.pdbqt.txt	-7
untitled_line_7883__input7880.pdbqt.txt	-7
untitled_line_7886__input7883.pdbqt.txt	-7
untitled_line_7889__input7886.pdbqt.txt	-7
untitled_line_78__input78.pdbqt.txt	-7
untitled_line_7903__input7900.pdbqt.txt	-7
untitled_line_7906__input7903.pdbqt.txt	-7
untitled_line_7922__input7919.pdbqt.txt	-7
untitled_line_7934__input7931.pdbqt.txt	-7
untitled_line_8074__input8071.pdbqt.txt	-7
untitled_line_8081__input8078.pdbqt.txt	-7
untitled_line_8083__input8080.pdbqt.txt	-7
untitled_line_8097__input8094.pdbqt.txt	-7
untitled_line_810__input810.pdbqt.txt	-7
untitled_line_8126__input8123.pdbqt.txt	-7
untitled_line_8138__input8135.pdbqt.txt	-7
untitled_line_814__input814.pdbqt.txt	-7
untitled_line_8155__input8152.pdbqt.txt	-7
untitled_line_8266__input8263.pdbqt.txt	-7
untitled_line_8309__input8306.pdbqt.txt	-7
untitled_line_8448__input8445.pdbqt.txt	-7
untitled_line_8449__input8446.pdbqt.txt	-7
untitled_line_8461__input8458.pdbqt.txt	-7
untitled_line_8474__input8471.pdbqt.txt	-7
untitled_line_8477__input8474.pdbqt.txt	-7
untitled_line_848__input848.pdbqt.txt	-7
untitled_line_849__input849.pdbqt.txt	-7
untitled_line_8598__input8595.pdbqt.txt	-7
untitled_line_8605__input8602.pdbqt.txt	-7
untitled_line_8630__input8627.pdbqt.txt	-7
untitled_line_863__input863.pdbqt.txt	-7
untitled_line_8641__input8638.pdbqt.txt	-7
untitled_line_8684__input8681.pdbqt.txt	-7
untitled_line_8720__input8717.pdbqt.txt	-7
untitled_line_8791__input8788.pdbqt.txt	-7
untitled_line_8808__input8805.pdbqt.txt	-7
untitled_line_8824__input8821.pdbqt.txt	-7
untitled_line_8975__input8972.pdbqt.txt	-7
untitled_line_9076__input9073.pdbqt.txt	-7
untitled_line_9129__input9126.pdbqt.txt	-7
untitled_line_9148__input9145.pdbqt.txt	-7
untitled_line_9151__input9148.pdbqt.txt	-7
untitled_line_9243__input9240.pdbqt.txt	-7
untitled_line_9258__input9255.pdbqt.txt	-7
untitled_line_9308__input9305.pdbqt.txt	-7
untitled_line_9375__input9372.pdbqt.txt	-7
untitled_line_9386__input9383.pdbqt.txt	-7
untitled_line_9421__input9418.pdbqt.txt	-7
untitled_line_9469__input9466.pdbqt.txt	-7
untitled_line_956__input956.pdbqt.txt	-7
untitled_line_9579__input9576.pdbqt.txt	-7
untitled_line_9681__input9678.pdbqt.txt	-7
untitled_line_9712__input9709.pdbqt.txt	-7
untitled_line_9743__input9740.pdbqt.txt	-7
untitled_line_9788__input9785.pdbqt.txt	-7
untitled_line_9795__input9792.pdbqt.txt	-7
untitled_line_979__input979.pdbqt.txt	-7
untitled_line_9818__input9815.pdbqt.txt	-7
untitled_line_9828__input9825.pdbqt.txt	-7
untitled_line_9851__input9848.pdbqt.txt	-7
untitled_line_9860__input9857.pdbqt.txt	-7
51419__input315.pdbqt.txt	-6.9
untitled_line_1065__input1065.pdbqt.txt	-6.9
untitled_line_1067__input1067.pdbqt.txt	-6.9
untitled_line_1075__input1075.pdbqt.txt	-6.9
untitled_line_1128__input1128.pdbqt.txt	-6.9
untitled_line_1151__input1151.pdbqt.txt	-6.9
untitled_line_1210__input1210.pdbqt.txt	-6.9
untitled_line_1225__input1225.pdbqt.txt	-6.9
untitled_line_1287__input1287.pdbqt.txt	-6.9
untitled_line_1324__input1324.pdbqt.txt	-6.9
untitled_line_1352__input1352.pdbqt.txt	-6.9
untitled_line_147__input147.pdbqt.txt	-6.9
untitled_line_1496__input1496.pdbqt.txt	-6.9
untitled_line_1507__input1507.pdbqt.txt	-6.9
untitled_line_1551__input1551.pdbqt.txt	-6.9
untitled_line_1559__input1559.pdbqt.txt	-6.9
untitled_line_1560__input1560.pdbqt.txt	-6.9
untitled_line_1568__input1568.pdbqt.txt	-6.9
untitled_line_1598__input1598.pdbqt.txt	-6.9
untitled_line_1650__input1650.pdbqt.txt	-6.9
untitled_line_1684__input1684.pdbqt.txt	-6.9
untitled_line_1731__input1731.pdbqt.txt	-6.9
untitled_line_1773__input1773.pdbqt.txt	-6.9
untitled_line_1802__input1802.pdbqt.txt	-6.9
untitled_line_1814__input1814.pdbqt.txt	-6.9
untitled_line_1859__input1859.pdbqt.txt	-6.9
untitled_line_1868__input1868.pdbqt.txt	-6.9
untitled_line_1905__input1905.pdbqt.txt	-6.9
untitled_line_191__input191.pdbqt.txt	-6.9
untitled_line_1935__input1935.pdbqt.txt	-6.9
untitled_line_1940__input1940.pdbqt.txt	-6.9
untitled_line_1973__input1973.pdbqt.txt	-6.9
untitled_line_1978__input1978.pdbqt.txt	-6.9
untitled_line_1982__input1982.pdbqt.txt	-6.9
untitled_line_2016__input2016.pdbqt.txt	-6.9
untitled_line_2033__input2033.pdbqt.txt	-6.9
untitled_line_20__input20.pdbqt.txt	-6.9
untitled_line_2126__input2126.pdbqt.txt	-6.9
untitled_line_2140__input2140.pdbqt.txt	-6.9
untitled_line_2147__input2147.pdbqt.txt	-6.9
untitled_line_2219__input2219.pdbqt.txt	-6.9
untitled_line_2227__input2227.pdbqt.txt	-6.9
untitled_line_2245__input2245.pdbqt.txt	-6.9
untitled_line_2254__input2254.pdbqt.txt	-6.9
untitled_line_2281__input2281.pdbqt.txt	-6.9
untitled_line_2295__input2295.pdbqt.txt	-6.9
untitled_line_2303__input2303.pdbqt.txt	-6.9
untitled_line_2320__input2320.pdbqt.txt	-6.9
untitled_line_2324__input2324.pdbqt.txt	-6.9
untitled_line_2379__input2379.pdbqt.txt	-6.9
untitled_line_2470__input2470.pdbqt.txt	-6.9
untitled_line_2471__input2471.pdbqt.txt	-6.9
untitled_line_2498__input2498.pdbqt.txt	-6.9
untitled_line_2510__input2510.pdbqt.txt	-6.9
untitled_line_2551__input2551.pdbqt.txt	-6.9
untitled_line_2576__input2576.pdbqt.txt	-6.9
untitled_line_2623__input2623.pdbqt.txt	-6.9
untitled_line_2633__input2633.pdbqt.txt	-6.9
untitled_line_2641__input2641.pdbqt.txt	-6.9
untitled_line_2679__input2679.pdbqt.txt	-6.9
untitled_line_267__input267.pdbqt.txt	-6.9
untitled_line_2683__input2683.pdbqt.txt	-6.9
untitled_line_2708__input2708.pdbqt.txt	-6.9
untitled_line_2746__input2746.pdbqt.txt	-6.9
untitled_line_2782__input2782.pdbqt.txt	-6.9
untitled_line_2847__input2847.pdbqt.txt	-6.9
untitled_line_2852__input2852.pdbqt.txt	-6.9
untitled_line_291__input291.pdbqt.txt	-6.9
untitled_line_2927__input2927.pdbqt.txt	-6.9
untitled_line_2981__input2981.pdbqt.txt	-6.9
untitled_line_3004__input3004.pdbqt.txt	-6.9
untitled_line_3031__input3031.pdbqt.txt	-6.9
untitled_line_3043__input3043.pdbqt.txt	-6.9
untitled_line_3094__input3094.pdbqt.txt	-6.9
untitled_line_3142__input3142.pdbqt.txt	-6.9
untitled_line_3159__input3159.pdbqt.txt	-6.9
untitled_line_3180__input3180.pdbqt.txt	-6.9
untitled_line_3253__input3253.pdbqt.txt	-6.9
untitled_line_3258__input3258.pdbqt.txt	-6.9
untitled_line_3266__input3266.pdbqt.txt	-6.9
untitled_line_3288__input3288.pdbqt.txt	-6.9
untitled_line_3440__input3440.pdbqt.txt	-6.9
untitled_line_3443__input3443.pdbqt.txt	-6.9
untitled_line_3482__input3482.pdbqt.txt	-6.9
untitled_line_3535__input3535.pdbqt.txt	-6.9
untitled_line_3645__input3645.pdbqt.txt	-6.9
untitled_line_3646__input3646.pdbqt.txt	-6.9
untitled_line_3699__input3699.pdbqt.txt	-6.9
untitled_line_3706__input3706.pdbqt.txt	-6.9
untitled_line_3771__input3771.pdbqt.txt	-6.9
untitled_line_3795__input3795.pdbqt.txt	-6.9
untitled_line_3820__input3820.pdbqt.txt	-6.9
untitled_line_3844__input3844.pdbqt.txt	-6.9
untitled_line_3845__input3845.pdbqt.txt	-6.9
untitled_line_3861__input3861.pdbqt.txt	-6.9
untitled_line_3862__input3862.pdbqt.txt	-6.9
untitled_line_3868__input3868.pdbqt.txt	-6.9
untitled_line_4006__input4006.pdbqt.txt	-6.9
untitled_line_4008__input4008.pdbqt.txt	-6.9
untitled_line_4011__input4011.pdbqt.txt	-6.9
untitled_line_4059__input4059.pdbqt.txt	-6.9
untitled_line_4111__input4111.pdbqt.txt	-6.9
untitled_line_4133__input4133.pdbqt.txt	-6.9
untitled_line_4180__input4180.pdbqt.txt	-6.9
untitled_line_4190__input4190.pdbqt.txt	-6.9
untitled_line_4211__input4211.pdbqt.txt	-6.9
untitled_line_4236__input4236.pdbqt.txt	-6.9
untitled_line_4273__input4273.pdbqt.txt	-6.9
untitled_line_427__input427.pdbqt.txt	-6.9
untitled_line_4291__input4291.pdbqt.txt	-6.9
untitled_line_4302__input4302.pdbqt.txt	-6.9
untitled_line_4315__input4315.pdbqt.txt	-6.9
untitled_line_432__input432.pdbqt.txt	-6.9
untitled_line_4369__input4368.pdbqt.txt	-6.9
untitled_line_4499__input4498.pdbqt.txt	-6.9
untitled_line_4501__input4500.pdbqt.txt	-6.9
untitled_line_4511__input4510.pdbqt.txt	-6.9
untitled_line_4524__input4523.pdbqt.txt	-6.9
untitled_line_4545__input4544.pdbqt.txt	-6.9
untitled_line_457__input457.pdbqt.txt	-6.9
untitled_line_4583__input4582.pdbqt.txt	-6.9
untitled_line_4590__input4589.pdbqt.txt	-6.9
untitled_line_4602__input4601.pdbqt.txt	-6.9
untitled_line_4611__input4610.pdbqt.txt	-6.9
untitled_line_464__input464.pdbqt.txt	-6.9
untitled_line_4725__input4724.pdbqt.txt	-6.9
untitled_line_4745__input4744.pdbqt.txt	-6.9
untitled_line_479__input479.pdbqt.txt	-6.9
untitled_line_4940__input4939.pdbqt.txt	-6.9
untitled_line_5003__input5002.pdbqt.txt	-6.9
untitled_line_5021__input5020.pdbqt.txt	-6.9
untitled_line_5027__input5026.pdbqt.txt	-6.9
untitled_line_5063__input5062.pdbqt.txt	-6.9
untitled_line_5118__input5117.pdbqt.txt	-6.9
untitled_line_5197__input5195.pdbqt.txt	-6.9
untitled_line_5261__input5259.pdbqt.txt	-6.9
untitled_line_5295__input5293.pdbqt.txt	-6.9
untitled_line_536__input536.pdbqt.txt	-6.9
untitled_line_5470__input5468.pdbqt.txt	-6.9
untitled_line_5477__input5475.pdbqt.txt	-6.9
untitled_line_551__input551.pdbqt.txt	-6.9
untitled_line_5580__input5578.pdbqt.txt	-6.9
untitled_line_5582__input5580.pdbqt.txt	-6.9
untitled_line_5604__input5602.pdbqt.txt	-6.9
untitled_line_5626__input5624.pdbqt.txt	-6.9
untitled_line_5627__input5625.pdbqt.txt	-6.9
untitled_line_5717__input5715.pdbqt.txt	-6.9
untitled_line_5771__input5768.pdbqt.txt	-6.9
untitled_line_5819__input5816.pdbqt.txt	-6.9
untitled_line_5867__input5864.pdbqt.txt	-6.9
untitled_line_5869__input5866.pdbqt.txt	-6.9
untitled_line_5907__input5904.pdbqt.txt	-6.9
untitled_line_5915__input5912.pdbqt.txt	-6.9
untitled_line_5941__input5938.pdbqt.txt	-6.9
untitled_line_5950__input5947.pdbqt.txt	-6.9
untitled_line_5959__input5956.pdbqt.txt	-6.9
untitled_line_6012__input6009.pdbqt.txt	-6.9
untitled_line_6055__input6052.pdbqt.txt	-6.9
untitled_line_6076__input6073.pdbqt.txt	-6.9
untitled_line_6088__input6085.pdbqt.txt	-6.9
untitled_line_6099__input6096.pdbqt.txt	-6.9
untitled_line_6117__input6114.pdbqt.txt	-6.9
untitled_line_6163__input6160.pdbqt.txt	-6.9
untitled_line_6189__input6186.pdbqt.txt	-6.9
untitled_line_6196__input6193.pdbqt.txt	-6.9
untitled_line_620__input620.pdbqt.txt	-6.9
untitled_line_6223__input6220.pdbqt.txt	-6.9
untitled_line_6297__input6294.pdbqt.txt	-6.9
untitled_line_6306__input6303.pdbqt.txt	-6.9
untitled_line_6316__input6313.pdbqt.txt	-6.9
untitled_line_6321__input6318.pdbqt.txt	-6.9
untitled_line_6396__input6393.pdbqt.txt	-6.9
untitled_line_6399__input6396.pdbqt.txt	-6.9
untitled_line_6453__input6450.pdbqt.txt	-6.9
untitled_line_6549__input6546.pdbqt.txt	-6.9
untitled_line_6556__input6553.pdbqt.txt	-6.9
untitled_line_655__input655.pdbqt.txt	-6.9
untitled_line_6562__input6559.pdbqt.txt	-6.9
untitled_line_6570__input6567.pdbqt.txt	-6.9
untitled_line_6662__input6659.pdbqt.txt	-6.9
untitled_line_6716__input6713.pdbqt.txt	-6.9
untitled_line_6728__input6725.pdbqt.txt	-6.9
untitled_line_6759__input6756.pdbqt.txt	-6.9
untitled_line_6774__input6771.pdbqt.txt	-6.9
untitled_line_6789__input6786.pdbqt.txt	-6.9
untitled_line_6809__input6806.pdbqt.txt	-6.9
untitled_line_6845__input6842.pdbqt.txt	-6.9
untitled_line_6853__input6850.pdbqt.txt	-6.9
untitled_line_6877__input6874.pdbqt.txt	-6.9
untitled_line_6946__input6943.pdbqt.txt	-6.9
untitled_line_6951__input6948.pdbqt.txt	-6.9
untitled_line_6973__input6970.pdbqt.txt	-6.9
untitled_line_7012__input7009.pdbqt.txt	-6.9
untitled_line_7093__input7090.pdbqt.txt	-6.9
untitled_line_7164__input7161.pdbqt.txt	-6.9
untitled_line_7167__input7164.pdbqt.txt	-6.9
untitled_line_7169__input7166.pdbqt.txt	-6.9
untitled_line_7197__input7194.pdbqt.txt	-6.9
untitled_line_7202__input7199.pdbqt.txt	-6.9
untitled_line_7242__input7239.pdbqt.txt	-6.9
untitled_line_7256__input7253.pdbqt.txt	-6.9
untitled_line_749__input749.pdbqt.txt	-6.9
untitled_line_7516__input7513.pdbqt.txt	-6.9
untitled_line_7518__input7515.pdbqt.txt	-6.9
untitled_line_7537__input7534.pdbqt.txt	-6.9
untitled_line_7608__input7605.pdbqt.txt	-6.9
untitled_line_7628__input7625.pdbqt.txt	-6.9
untitled_line_7714__input7711.pdbqt.txt	-6.9
untitled_line_7722__input7719.pdbqt.txt	-6.9
untitled_line_7774__input7771.pdbqt.txt	-6.9
untitled_line_7802__input7799.pdbqt.txt	-6.9
untitled_line_782__input782.pdbqt.txt	-6.9
untitled_line_7851__input7848.pdbqt.txt	-6.9
untitled_line_7915__input7912.pdbqt.txt	-6.9
untitled_line_7919__input7916.pdbqt.txt	-6.9
untitled_line_7928__input7925.pdbqt.txt	-6.9
untitled_line_7944__input7941.pdbqt.txt	-6.9
untitled_line_7945__input7942.pdbqt.txt	-6.9
untitled_line_7951__input7948.pdbqt.txt	-6.9
untitled_line_801__input801.pdbqt.txt	-6.9
untitled_line_8022__input8019.pdbqt.txt	-6.9
untitled_line_8067__input8064.pdbqt.txt	-6.9
untitled_line_8078__input8075.pdbqt.txt	-6.9
untitled_line_8088__input8085.pdbqt.txt	-6.9
untitled_line_8139__input8136.pdbqt.txt	-6.9
untitled_line_8145__input8142.pdbqt.txt	-6.9
untitled_line_8170__input8167.pdbqt.txt	-6.9
untitled_line_8172__input8169.pdbqt.txt	-6.9
untitled_line_8185__input8182.pdbqt.txt	-6.9
untitled_line_8204__input8201.pdbqt.txt	-6.9
untitled_line_8210__input8207.pdbqt.txt	-6.9
untitled_line_824__input824.pdbqt.txt	-6.9
untitled_line_8274__input8271.pdbqt.txt	-6.9
untitled_line_8371__input8368.pdbqt.txt	-6.9
untitled_line_8376__input8373.pdbqt.txt	-6.9
untitled_line_8517__input8514.pdbqt.txt	-6.9
untitled_line_8532__input8529.pdbqt.txt	-6.9
untitled_line_8551__input8548.pdbqt.txt	-6.9
untitled_line_8579__input8576.pdbqt.txt	-6.9
untitled_line_859__input859.pdbqt.txt	-6.9
untitled_line_8628__input8625.pdbqt.txt	-6.9
untitled_line_866__input866.pdbqt.txt	-6.9
untitled_line_8700__input8697.pdbqt.txt	-6.9
untitled_line_8712__input8709.pdbqt.txt	-6.9
untitled_line_8719__input8716.pdbqt.txt	-6.9
untitled_line_8749__input8746.pdbqt.txt	-6.9
untitled_line_8772__input8769.pdbqt.txt	-6.9
untitled_line_8786__input8783.pdbqt.txt	-6.9
untitled_line_8809__input8806.pdbqt.txt	-6.9
untitled_line_8810__input8807.pdbqt.txt	-6.9
untitled_line_8817__input8814.pdbqt.txt	-6.9
untitled_line_8867__input8864.pdbqt.txt	-6.9
untitled_line_8888__input8885.pdbqt.txt	-6.9
untitled_line_8913__input8910.pdbqt.txt	-6.9
untitled_line_8917__input8914.pdbqt.txt	-6.9
untitled_line_893__input893.pdbqt.txt	-6.9
untitled_line_8973__input8970.pdbqt.txt	-6.9
untitled_line_8977__input8974.pdbqt.txt	-6.9
untitled_line_9012__input9009.pdbqt.txt	-6.9
untitled_line_9018__input9015.pdbqt.txt	-6.9
untitled_line_9022__input9019.pdbqt.txt	-6.9
untitled_line_9172__input9169.pdbqt.txt	-6.9
untitled_line_9190__input9187.pdbqt.txt	-6.9
untitled_line_9227__input9224.pdbqt.txt	-6.9
untitled_line_924__input924.pdbqt.txt	-6.9
untitled_line_9254__input9251.pdbqt.txt	-6.9
untitled_line_9283__input9280.pdbqt.txt	-6.9
untitled_line_9306__input9303.pdbqt.txt	-6.9
untitled_line_9307__input9304.pdbqt.txt	-6.9
untitled_line_9359__input9356.pdbqt.txt	-6.9
untitled_line_9384__input9381.pdbqt.txt	-6.9
untitled_line_9393__input9390.pdbqt.txt	-6.9
untitled_line_9453__input9450.pdbqt.txt	-6.9
untitled_line_9457__input9454.pdbqt.txt	-6.9
untitled_line_9466__input9463.pdbqt.txt	-6.9
untitled_line_9474__input9471.pdbqt.txt	-6.9
untitled_line_9482__input9479.pdbqt.txt	-6.9
untitled_line_9518__input9515.pdbqt.txt	-6.9
untitled_line_9548__input9545.pdbqt.txt	-6.9
untitled_line_9583__input9580.pdbqt.txt	-6.9
untitled_line_9591__input9588.pdbqt.txt	-6.9
untitled_line_9628__input9625.pdbqt.txt	-6.9
untitled_line_966__input966.pdbqt.txt	-6.9
untitled_line_967__input967.pdbqt.txt	-6.9
untitled_line_9751__input9748.pdbqt.txt	-6.9
untitled_line_9756__input9753.pdbqt.txt	-6.9
untitled_line_9830__input9827.pdbqt.txt	-6.9
untitled_line_9870__input9867.pdbqt.txt	-6.9
untitled_line_1028__input1028.pdbqt.txt	-6.8
untitled_line_1052__input1052.pdbqt.txt	-6.8
untitled_line_1086__input1086.pdbqt.txt	-6.8
untitled_line_1137__input1137.pdbqt.txt	-6.8
untitled_line_1150__input1150.pdbqt.txt	-6.8
untitled_line_1202__input1202.pdbqt.txt	-6.8
untitled_line_1228__input1228.pdbqt.txt	-6.8
untitled_line_124__input124.pdbqt.txt	-6.8
untitled_line_128__input128.pdbqt.txt	-6.8
untitled_line_130__input130.pdbqt.txt	-6.8
untitled_line_1333__input1333.pdbqt.txt	-6.8
untitled_line_1403__input1403.pdbqt.txt	-6.8
untitled_line_1417__input1417.pdbqt.txt	-6.8
untitled_line_1424__input1424.pdbqt.txt	-6.8
untitled_line_1428__input1428.pdbqt.txt	-6.8
untitled_line_1513__input1513.pdbqt.txt	-6.8
untitled_line_1524__input1524.pdbqt.txt	-6.8
untitled_line_1558__input1558.pdbqt.txt	-6.8
untitled_line_156__input156.pdbqt.txt	-6.8
untitled_line_1594__input1594.pdbqt.txt	-6.8
untitled_line_1601__input1601.pdbqt.txt	-6.8
untitled_line_1622__input1622.pdbqt.txt	-6.8
untitled_line_1626__input1626.pdbqt.txt	-6.8
untitled_line_1640__input1640.pdbqt.txt	-6.8
untitled_line_1643__input1643.pdbqt.txt	-6.8
untitled_line_1647__input1647.pdbqt.txt	-6.8
untitled_line_1652__input1652.pdbqt.txt	-6.8
untitled_line_1655__input1655.pdbqt.txt	-6.8
untitled_line_1726__input1726.pdbqt.txt	-6.8
untitled_line_1759__input1759.pdbqt.txt	-6.8
untitled_line_1782__input1782.pdbqt.txt	-6.8
untitled_line_1805__input1805.pdbqt.txt	-6.8
untitled_line_1842__input1842.pdbqt.txt	-6.8
untitled_line_1875__input1875.pdbqt.txt	-6.8
untitled_line_1922__input1922.pdbqt.txt	-6.8
untitled_line_1943__input1943.pdbqt.txt	-6.8
untitled_line_1992__input1992.pdbqt.txt	-6.8
untitled_line_2007__input2007.pdbqt.txt	-6.8
untitled_line_2020__input2020.pdbqt.txt	-6.8
untitled_line_2036__input2036.pdbqt.txt	-6.8
untitled_line_2061__input2061.pdbqt.txt	-6.8
untitled_line_2069__input2069.pdbqt.txt	-6.8
untitled_line_2072__input2072.pdbqt.txt	-6.8
untitled_line_2098__input2098.pdbqt.txt	-6.8
untitled_line_217__input217.pdbqt.txt	-6.8
untitled_line_2208__input2208.pdbqt.txt	-6.8
untitled_line_2266__input2266.pdbqt.txt	-6.8
untitled_line_2278__input2278.pdbqt.txt	-6.8
untitled_line_2280__input2280.pdbqt.txt	-6.8
untitled_line_2282__input2282.pdbqt.txt	-6.8
untitled_line_2309__input2309.pdbqt.txt	-6.8
untitled_line_2330__input2330.pdbqt.txt	-6.8
untitled_line_2331__input2331.pdbqt.txt	-6.8
untitled_line_2335__input2335.pdbqt.txt	-6.8
untitled_line_2337__input2337.pdbqt.txt	-6.8
untitled_line_2403__input2403.pdbqt.txt	-6.8
untitled_line_2417__input2417.pdbqt.txt	-6.8
untitled_line_2421__input2421.pdbqt.txt	-6.8
untitled_line_2489__input2489.pdbqt.txt	-6.8
untitled_line_2515__input2515.pdbqt.txt	-6.8
untitled_line_2579__input2579.pdbqt.txt	-6.8
untitled_line_2588__input2588.pdbqt.txt	-6.8
untitled_line_2619__input2619.pdbqt.txt	-6.8
untitled_line_2628__input2628.pdbqt.txt	-6.8
untitled_line_2630__input2630.pdbqt.txt	-6.8
untitled_line_2710__input2710.pdbqt.txt	-6.8
untitled_line_2731__input2731.pdbqt.txt	-6.8
untitled_line_2756__input2756.pdbqt.txt	-6.8
untitled_line_2767__input2767.pdbqt.txt	-6.8
untitled_line_2775__input2775.pdbqt.txt	-6.8
untitled_line_2804__input2804.pdbqt.txt	-6.8
untitled_line_2929__input2929.pdbqt.txt	-6.8
untitled_line_2953__input2953.pdbqt.txt	-6.8
untitled_line_2962__input2962.pdbqt.txt	-6.8
untitled_line_2985__input2985.pdbqt.txt	-6.8
untitled_line_2990__input2990.pdbqt.txt	-6.8
untitled_line_3030__input3030.pdbqt.txt	-6.8
untitled_line_3079__input3079.pdbqt.txt	-6.8
untitled_line_3098__input3098.pdbqt.txt	-6.8
untitled_line_3115__input3115.pdbqt.txt	-6.8
untitled_line_3123__input3123.pdbqt.txt	-6.8
untitled_line_3164__input3164.pdbqt.txt	-6.8
untitled_line_3227__input3227.pdbqt.txt	-6.8
untitled_line_3242__input3242.pdbqt.txt	-6.8
untitled_line_3252__input3252.pdbqt.txt	-6.8
untitled_line_3285__input3285.pdbqt.txt	-6.8
untitled_line_333__input333.pdbqt.txt	-6.8
untitled_line_3351__input3351.pdbqt.txt	-6.8
untitled_line_3385__input3385.pdbqt.txt	-6.8
untitled_line_340__input340.pdbqt.txt	-6.8
untitled_line_3483__input3483.pdbqt.txt	-6.8
untitled_line_3489__input3489.pdbqt.txt	-6.8
untitled_line_3515__input3515.pdbqt.txt	-6.8
untitled_line_3547__input3547.pdbqt.txt	-6.8
untitled_line_3569__input3569.pdbqt.txt	-6.8
untitled_line_3574__input3574.pdbqt.txt	-6.8
untitled_line_3584__input3584.pdbqt.txt	-6.8
untitled_line_3589__input3589.pdbqt.txt	-6.8
untitled_line_3641__input3641.pdbqt.txt	-6.8
untitled_line_3658__input3658.pdbqt.txt	-6.8
untitled_line_3672__input3672.pdbqt.txt	-6.8
untitled_line_3684__input3684.pdbqt.txt	-6.8
untitled_line_3695__input3695.pdbqt.txt	-6.8
untitled_line_371__input371.pdbqt.txt	-6.8
untitled_line_3745__input3745.pdbqt.txt	-6.8
untitled_line_3749__input3749.pdbqt.txt	-6.8
untitled_line_3763__input3763.pdbqt.txt	-6.8
untitled_line_3803__input3803.pdbqt.txt	-6.8
untitled_line_3817__input3817.pdbqt.txt	-6.8
untitled_line_3885__input3885.pdbqt.txt	-6.8
untitled_line_3904__input3904.pdbqt.txt	-6.8
untitled_line_3905__input3905.pdbqt.txt	-6.8
untitled_line_3931__input3931.pdbqt.txt	-6.8
untitled_line_3932__input3932.pdbqt.txt	-6.8
untitled_line_3962__input3962.pdbqt.txt	-6.8
untitled_line_3969__input3969.pdbqt.txt	-6.8
untitled_line_4003__input4003.pdbqt.txt	-6.8
untitled_line_4033__input4033.pdbqt.txt	-6.8
untitled_line_4049__input4049.pdbqt.txt	-6.8
untitled_line_4103__input4103.pdbqt.txt	-6.8
untitled_line_4149__input4149.pdbqt.txt	-6.8
untitled_line_4168__input4168.pdbqt.txt	-6.8
untitled_line_4192__input4192.pdbqt.txt	-6.8
untitled_line_4235__input4235.pdbqt.txt	-6.8
untitled_line_4297__input4297.pdbqt.txt	-6.8
untitled_line_430__input430.pdbqt.txt	-6.8
untitled_line_4320__input4320.pdbqt.txt	-6.8
untitled_line_4385__input4384.pdbqt.txt	-6.8
untitled_line_4396__input4395.pdbqt.txt	-6.8
untitled_line_4446__input4445.pdbqt.txt	-6.8
untitled_line_4480__input4479.pdbqt.txt	-6.8
untitled_line_4486__input4485.pdbqt.txt	-6.8
untitled_line_4490__input4489.pdbqt.txt	-6.8
untitled_line_454__input454.pdbqt.txt	-6.8
untitled_line_4604__input4603.pdbqt.txt	-6.8
untitled_line_4607__input4606.pdbqt.txt	-6.8
untitled_line_4619__input4618.pdbqt.txt	-6.8
untitled_line_4628__input4627.pdbqt.txt	-6.8
untitled_line_4677__input4676.pdbqt.txt	-6.8
untitled_line_4728__input4727.pdbqt.txt	-6.8
untitled_line_4762__input4761.pdbqt.txt	-6.8
untitled_line_4782__input4781.pdbqt.txt	-6.8
untitled_line_4794__input4793.pdbqt.txt	-6.8
untitled_line_4845__input4844.pdbqt.txt	-6.8
untitled_line_4907__input4906.pdbqt.txt	-6.8
untitled_line_4953__input4952.pdbqt.txt	-6.8
untitled_line_5039__input5038.pdbqt.txt	-6.8
untitled_line_5056__input5055.pdbqt.txt	-6.8
untitled_line_5139__input5138.pdbqt.txt	-6.8
untitled_line_5217__input5215.pdbqt.txt	-6.8
untitled_line_5240__input5238.pdbqt.txt	-6.8
untitled_line_5274__input5272.pdbqt.txt	-6.8
untitled_line_5283__input5281.pdbqt.txt	-6.8
untitled_line_533__input533.pdbqt.txt	-6.8
untitled_line_5356__input5354.pdbqt.txt	-6.8
untitled_line_5428__input5426.pdbqt.txt	-6.8
untitled_line_5443__input5441.pdbqt.txt	-6.8
untitled_line_5461__input5459.pdbqt.txt	-6.8
untitled_line_5489__input5487.pdbqt.txt	-6.8
untitled_line_5562__input5560.pdbqt.txt	-6.8
untitled_line_5568__input5566.pdbqt.txt	-6.8
untitled_line_5628__input5626.pdbqt.txt	-6.8
untitled_line_5630__input5628.pdbqt.txt	-6.8
untitled_line_5639__input5637.pdbqt.txt	-6.8
untitled_line_563__input563.pdbqt.txt	-6.8
untitled_line_5641__input5639.pdbqt.txt	-6.8
untitled_line_5651__input5649.pdbqt.txt	-6.8
untitled_line_5662__input5660.pdbqt.txt	-6.8
untitled_line_5665__input5663.pdbqt.txt	-6.8
untitled_line_5715__input5713.pdbqt.txt	-6.8
untitled_line_571__input571.pdbqt.txt	-6.8
untitled_line_5741__input5739.pdbqt.txt	-6.8
untitled_line_5763__input5760.pdbqt.txt	-6.8
untitled_line_5764__input5761.pdbqt.txt	-6.8
untitled_line_5782__input5779.pdbqt.txt	-6.8
untitled_line_5784__input5781.pdbqt.txt	-6.8
untitled_line_5791__input5788.pdbqt.txt	-6.8
untitled_line_5845__input5842.pdbqt.txt	-6.8
untitled_line_5848__input5845.pdbqt.txt	-6.8
untitled_line_585__input585.pdbqt.txt	-6.8
untitled_line_5866__input5863.pdbqt.txt	-6.8
untitled_line_5882__input5879.pdbqt.txt	-6.8
untitled_line_5886__input5883.pdbqt.txt	-6.8
untitled_line_5898__input5895.pdbqt.txt	-6.8
untitled_line_58__input58.pdbqt.txt	-6.8
untitled_line_5900__input5897.pdbqt.txt	-6.8
untitled_line_5901__input5898.pdbqt.txt	-6.8
untitled_line_5906__input5903.pdbqt.txt	-6.8
untitled_line_5993__input5990.pdbqt.txt	-6.8
untitled_line_5994__input5991.pdbqt.txt	-6.8
untitled_line_5999__input5996.pdbqt.txt	-6.8
untitled_line_600__input600.pdbqt.txt	-6.8
untitled_line_6011__input6008.pdbqt.txt	-6.8
untitled_line_6023__input6020.pdbqt.txt	-6.8
untitled_line_6034__input6031.pdbqt.txt	-6.8
untitled_line_6062__input6059.pdbqt.txt	-6.8
untitled_line_6094__input6091.pdbqt.txt	-6.8
untitled_line_6151__input6148.pdbqt.txt	-6.8
untitled_line_6213__input6210.pdbqt.txt	-6.8
untitled_line_6292__input6289.pdbqt.txt	-6.8
untitled_line_6338__input6335.pdbqt.txt	-6.8
untitled_line_6352__input6349.pdbqt.txt	-6.8
untitled_line_6373__input6370.pdbqt.txt	-6.8
untitled_line_6379__input6376.pdbqt.txt	-6.8
untitled_line_6383__input6380.pdbqt.txt	-6.8
untitled_line_6412__input6409.pdbqt.txt	-6.8
untitled_line_6420__input6417.pdbqt.txt	-6.8
untitled_line_6462__input6459.pdbqt.txt	-6.8
untitled_line_6478__input6475.pdbqt.txt	-6.8
untitled_line_6506__input6503.pdbqt.txt	-6.8
untitled_line_6551__input6548.pdbqt.txt	-6.8
untitled_line_6569__input6566.pdbqt.txt	-6.8
untitled_line_6616__input6613.pdbqt.txt	-6.8
untitled_line_6638__input6635.pdbqt.txt	-6.8
untitled_line_6651__input6648.pdbqt.txt	-6.8
untitled_line_6672__input6669.pdbqt.txt	-6.8
untitled_line_6681__input6678.pdbqt.txt	-6.8
untitled_line_6691__input6688.pdbqt.txt	-6.8
untitled_line_6721__input6718.pdbqt.txt	-6.8
untitled_line_6751__input6748.pdbqt.txt	-6.8
untitled_line_6761__input6758.pdbqt.txt	-6.8
untitled_line_6784__input6781.pdbqt.txt	-6.8
untitled_line_6855__input6852.pdbqt.txt	-6.8
untitled_line_6875__input6872.pdbqt.txt	-6.8
untitled_line_6892__input6889.pdbqt.txt	-6.8
untitled_line_6895__input6892.pdbqt.txt	-6.8
untitled_line_6905__input6902.pdbqt.txt	-6.8
untitled_line_6910__input6907.pdbqt.txt	-6.8
untitled_line_6915__input6912.pdbqt.txt	-6.8
untitled_line_691__input691.pdbqt.txt	-6.8
untitled_line_6948__input6945.pdbqt.txt	-6.8
untitled_line_6960__input6957.pdbqt.txt	-6.8
untitled_line_7000__input6997.pdbqt.txt	-6.8
untitled_line_7010__input7007.pdbqt.txt	-6.8
untitled_line_7019__input7016.pdbqt.txt	-6.8
untitled_line_701__input701.pdbqt.txt	-6.8
untitled_line_7047__input7044.pdbqt.txt	-6.8
untitled_line_7080__input7077.pdbqt.txt	-6.8
untitled_line_7102__input7099.pdbqt.txt	-6.8
untitled_line_7106__input7103.pdbqt.txt	-6.8
untitled_line_7119__input7116.pdbqt.txt	-6.8
untitled_line_7125__input7122.pdbqt.txt	-6.8
untitled_line_7134__input7131.pdbqt.txt	-6.8
untitled_line_7195__input7192.pdbqt.txt	-6.8
untitled_line_7219__input7216.pdbqt.txt	-6.8
untitled_line_7220__input7217.pdbqt.txt	-6.8
untitled_line_7261__input7258.pdbqt.txt	-6.8
untitled_line_7304__input7301.pdbqt.txt	-6.8
untitled_line_7320__input7317.pdbqt.txt	-6.8
untitled_line_7325__input7322.pdbqt.txt	-6.8
untitled_line_7400__input7397.pdbqt.txt	-6.8
untitled_line_7425__input7422.pdbqt.txt	-6.8
untitled_line_750__input750.pdbqt.txt	-6.8
untitled_line_7514__input7511.pdbqt.txt	-6.8
untitled_line_7519__input7516.pdbqt.txt	-6.8
untitled_line_7567__input7564.pdbqt.txt	-6.8
untitled_line_7607__input7604.pdbqt.txt	-6.8
untitled_line_7614__input7611.pdbqt.txt	-6.8
untitled_line_7646__input7643.pdbqt.txt	-6.8
untitled_line_7669__input7666.pdbqt.txt	-6.8
untitled_line_7701__input7698.pdbqt.txt	-6.8
untitled_line_7717__input7714.pdbqt.txt	-6.8
untitled_line_7775__input7772.pdbqt.txt	-6.8
untitled_line_7837__input7834.pdbqt.txt	-6.8
untitled_line_7885__input7882.pdbqt.txt	-6.8
untitled_line_7927__input7924.pdbqt.txt	-6.8
untitled_line_7929__input7926.pdbqt.txt	-6.8
untitled_line_7982__input7979.pdbqt.txt	-6.8
untitled_line_7985__input7982.pdbqt.txt	-6.8
untitled_line_8041__input8038.pdbqt.txt	-6.8
untitled_line_8091__input8088.pdbqt.txt	-6.8
untitled_line_8169__input8166.pdbqt.txt	-6.8
untitled_line_8200__input8197.pdbqt.txt	-6.8
untitled_line_8211__input8208.pdbqt.txt	-6.8
untitled_line_8301__input8298.pdbqt.txt	-6.8
untitled_line_8315__input8312.pdbqt.txt	-6.8
untitled_line_8330__input8327.pdbqt.txt	-6.8
untitled_line_8358__input8355.pdbqt.txt	-6.8
untitled_line_8377__input8374.pdbqt.txt	-6.8
untitled_line_8390__input8387.pdbqt.txt	-6.8
untitled_line_8520__input8517.pdbqt.txt	-6.8
untitled_line_8577__input8574.pdbqt.txt	-6.8
untitled_line_8703__input8700.pdbqt.txt	-6.8
untitled_line_8713__input8710.pdbqt.txt	-6.8
untitled_line_8798__input8795.pdbqt.txt	-6.8
untitled_line_87__input87.pdbqt.txt	-6.8
untitled_line_8818__input8815.pdbqt.txt	-6.8
untitled_line_8835__input8832.pdbqt.txt	-6.8
untitled_line_886__input886.pdbqt.txt	-6.8
untitled_line_8921__input8918.pdbqt.txt	-6.8
untitled_line_9011__input9008.pdbqt.txt	-6.8
untitled_line_9015__input9012.pdbqt.txt	-6.8
untitled_line_902__input902.pdbqt.txt	-6.8
untitled_line_9120__input9117.pdbqt.txt	-6.8
untitled_line_9132__input9129.pdbqt.txt	-6.8
untitled_line_9167__input9164.pdbqt.txt	-6.8
untitled_line_9185__input9182.pdbqt.txt	-6.8
untitled_line_9191__input9188.pdbqt.txt	-6.8
untitled_line_9220__input9217.pdbqt.txt	-6.8
untitled_line_9244__input9241.pdbqt.txt	-6.8
untitled_line_9248__input9245.pdbqt.txt	-6.8
untitled_line_9335__input9332.pdbqt.txt	-6.8
untitled_line_9353__input9350.pdbqt.txt	-6.8
untitled_line_9436__input9433.pdbqt.txt	-6.8
untitled_line_9543__input9540.pdbqt.txt	-6.8
untitled_line_9550__input9547.pdbqt.txt	-6.8
untitled_line_9573__input9570.pdbqt.txt	-6.8
untitled_line_9600__input9597.pdbqt.txt	-6.8
untitled_line_9633__input9630.pdbqt.txt	-6.8
untitled_line_9667__input9664.pdbqt.txt	-6.8
untitled_line_9703__input9700.pdbqt.txt	-6.8
untitled_line_9721__input9718.pdbqt.txt	-6.8
untitled_line_9733__input9730.pdbqt.txt	-6.8
untitled_line_9767__input9764.pdbqt.txt	-6.8
untitled_line_9798__input9795.pdbqt.txt	-6.8
untitled_line_9799__input9796.pdbqt.txt	-6.8
untitled_line_9807__input9804.pdbqt.txt	-6.8
untitled_line_9853__input9850.pdbqt.txt	-6.8
untitled_line_9867__input9864.pdbqt.txt	-6.8
untitled_line_9868__input9865.pdbqt.txt	-6.8
untitled_line_9869__input9866.pdbqt.txt	-6.8
72053__input9036.pdbqt.txt	-6.7
untitled_line_1013__input1013.pdbqt.txt	-6.7
untitled_line_1045__input1045.pdbqt.txt	-6.7
untitled_line_1102__input1102.pdbqt.txt	-6.7
untitled_line_1132__input1132.pdbqt.txt	-6.7
untitled_line_1134__input1134.pdbqt.txt	-6.7
untitled_line_1144__input1144.pdbqt.txt	-6.7
untitled_line_1146__input1146.pdbqt.txt	-6.7
untitled_line_1221__input1221.pdbqt.txt	-6.7
untitled_line_1276__input1276.pdbqt.txt	-6.7
untitled_line_1279__input1279.pdbqt.txt	-6.7
untitled_line_1310__input1310.pdbqt.txt	-6.7
untitled_line_1315__input1315.pdbqt.txt	-6.7
untitled_line_1317__input1317.pdbqt.txt	-6.7
untitled_line_1327__input1327.pdbqt.txt	-6.7
untitled_line_1370__input1370.pdbqt.txt	-6.7
untitled_line_137__input137.pdbqt.txt	-6.7
untitled_line_1393__input1393.pdbqt.txt	-6.7
untitled_line_1399__input1399.pdbqt.txt	-6.7
untitled_line_1467__input1467.pdbqt.txt	-6.7
untitled_line_1480__input1480.pdbqt.txt	-6.7
untitled_line_1491__input1491.pdbqt.txt	-6.7
untitled_line_1548__input1548.pdbqt.txt	-6.7
untitled_line_1561__input1561.pdbqt.txt	-6.7
untitled_line_1634__input1634.pdbqt.txt	-6.7
untitled_line_163__input163.pdbqt.txt	-6.7
untitled_line_167__input167.pdbqt.txt	-6.7
untitled_line_1683__input1683.pdbqt.txt	-6.7
untitled_line_1692__input1692.pdbqt.txt	-6.7
untitled_line_1697__input1697.pdbqt.txt	-6.7
untitled_line_1761__input1761.pdbqt.txt	-6.7
untitled_line_1772__input1772.pdbqt.txt	-6.7
untitled_line_1804__input1804.pdbqt.txt	-6.7
untitled_line_1824__input1824.pdbqt.txt	-6.7
untitled_line_1901__input1901.pdbqt.txt	-6.7
untitled_line_1914__input1914.pdbqt.txt	-6.7
untitled_line_1916__input1916.pdbqt.txt	-6.7
untitled_line_1946__input1946.pdbqt.txt	-6.7
untitled_line_1994__input1994.pdbqt.txt	-6.7
untitled_line_2070__input2070.pdbqt.txt	-6.7
untitled_line_2093__input2093.pdbqt.txt	-6.7
untitled_line_2138__input2138.pdbqt.txt	-6.7
untitled_line_2141__input2141.pdbqt.txt	-6.7
untitled_line_2193__input2193.pdbqt.txt	-6.7
untitled_line_2220__input2220.pdbqt.txt	-6.7
untitled_line_2225__input2225.pdbqt.txt	-6.7
untitled_line_222__input222.pdbqt.txt	-6.7
untitled_line_2249__input2249.pdbqt.txt	-6.7
untitled_line_2259__input2259.pdbqt.txt	-6.7
untitled_line_2326__input2326.pdbqt.txt	-6.7
untitled_line_2354__input2354.pdbqt.txt	-6.7
untitled_line_2381__input2381.pdbqt.txt	-6.7
untitled_line_2390__input2390.pdbqt.txt	-6.7
untitled_line_2398__input2398.pdbqt.txt	-6.7
untitled_line_243__input243.pdbqt.txt	-6.7
untitled_line_2478__input2478.pdbqt.txt	-6.7
untitled_line_2480__input2480.pdbqt.txt	-6.7
untitled_line_2481__input2481.pdbqt.txt	-6.7
untitled_line_2517__input2517.pdbqt.txt	-6.7
untitled_line_2520__input2520.pdbqt.txt	-6.7
untitled_line_2522__input2522.pdbqt.txt	-6.7
untitled_line_2556__input2556.pdbqt.txt	-6.7
untitled_line_257__input257.pdbqt.txt	-6.7
untitled_line_2597__input2597.pdbqt.txt	-6.7
untitled_line_25__input25.pdbqt.txt	-6.7
untitled_line_2604__input2604.pdbqt.txt	-6.7
untitled_line_2610__input2610.pdbqt.txt	-6.7
untitled_line_2653__input2653.pdbqt.txt	-6.7
untitled_line_2659__input2659.pdbqt.txt	-6.7
untitled_line_2685__input2685.pdbqt.txt	-6.7
untitled_line_2706__input2706.pdbqt.txt	-6.7
untitled_line_2717__input2717.pdbqt.txt	-6.7
untitled_line_2728__input2728.pdbqt.txt	-6.7
untitled_line_2732__input2732.pdbqt.txt	-6.7
untitled_line_2766__input2766.pdbqt.txt	-6.7
untitled_line_2772__input2772.pdbqt.txt	-6.7
untitled_line_2801__input2801.pdbqt.txt	-6.7
untitled_line_2813__input2813.pdbqt.txt	-6.7
untitled_line_2855__input2855.pdbqt.txt	-6.7
untitled_line_2859__input2859.pdbqt.txt	-6.7
untitled_line_2886__input2886.pdbqt.txt	-6.7
untitled_line_2914__input2914.pdbqt.txt	-6.7
untitled_line_2931__input2931.pdbqt.txt	-6.7
untitled_line_2959__input2959.pdbqt.txt	-6.7
untitled_line_2960__input2960.pdbqt.txt	-6.7
untitled_line_299__input299.pdbqt.txt	-6.7
untitled_line_3069__input3069.pdbqt.txt	-6.7
untitled_line_3086__input3086.pdbqt.txt	-6.7
untitled_line_3089__input3089.pdbqt.txt	-6.7
untitled_line_3099__input3099.pdbqt.txt	-6.7
untitled_line_3103__input3103.pdbqt.txt	-6.7
untitled_line_3155__input3155.pdbqt.txt	-6.7
untitled_line_3177__input3177.pdbqt.txt	-6.7
untitled_line_3189__input3189.pdbqt.txt	-6.7
untitled_line_318__input318.pdbqt.txt	-6.7
untitled_line_3200__input3200.pdbqt.txt	-6.7
untitled_line_3205__input3205.pdbqt.txt	-6.7
untitled_line_3215__input3215.pdbqt.txt	-6.7
untitled_line_322__input322.pdbqt.txt	-6.7
untitled_line_3300__input3300.pdbqt.txt	-6.7
untitled_line_332__input332.pdbqt.txt	-6.7
untitled_line_3388__input3388.pdbqt.txt	-6.7
untitled_line_3393__input3393.pdbqt.txt	-6.7
untitled_line_3421__input3421.pdbqt.txt	-6.7
untitled_line_3471__input3471.pdbqt.txt	-6.7
untitled_line_3527__input3527.pdbqt.txt	-6.7
untitled_line_3536__input3536.pdbqt.txt	-6.7
untitled_line_3586__input3586.pdbqt.txt	-6.7
untitled_line_3614__input3614.pdbqt.txt	-6.7
untitled_line_3623__input3623.pdbqt.txt	-6.7
untitled_line_3625__input3625.pdbqt.txt	-6.7
untitled_line_3655__input3655.pdbqt.txt	-6.7
untitled_line_3657__input3657.pdbqt.txt	-6.7
untitled_line_3673__input3673.pdbqt.txt	-6.7
untitled_line_3677__input3677.pdbqt.txt	-6.7
untitled_line_3680__input3680.pdbqt.txt	-6.7
untitled_line_3726__input3726.pdbqt.txt	-6.7
untitled_line_3733__input3733.pdbqt.txt	-6.7
untitled_line_3743__input3743.pdbqt.txt	-6.7
untitled_line_3777__input3777.pdbqt.txt	-6.7
untitled_line_3786__input3786.pdbqt.txt	-6.7
untitled_line_3802__input3802.pdbqt.txt	-6.7
untitled_line_3826__input3826.pdbqt.txt	-6.7
untitled_line_3831__input3831.pdbqt.txt	-6.7
untitled_line_3870__input3870.pdbqt.txt	-6.7
untitled_line_3879__input3879.pdbqt.txt	-6.7
untitled_line_3889__input3889.pdbqt.txt	-6.7
untitled_line_3923__input3923.pdbqt.txt	-6.7
untitled_line_3928__input3928.pdbqt.txt	-6.7
untitled_line_3930__input3930.pdbqt.txt	-6.7
untitled_line_3933__input3933.pdbqt.txt	-6.7
untitled_line_3995__input3995.pdbqt.txt	-6.7
untitled_line_4038__input4038.pdbqt.txt	-6.7
untitled_line_4076__input4076.pdbqt.txt	-6.7
untitled_line_4086__input4086.pdbqt.txt	-6.7
untitled_line_4091__input4091.pdbqt.txt	-6.7
untitled_line_411__input411.pdbqt.txt	-6.7
untitled_line_4153__input4153.pdbqt.txt	-6.7
untitled_line_4164__input4164.pdbqt.txt	-6.7
untitled_line_4182__input4182.pdbqt.txt	-6.7
untitled_line_4233__input4233.pdbqt.txt	-6.7
untitled_line_4256__input4256.pdbqt.txt	-6.7
untitled_line_4271__input4271.pdbqt.txt	-6.7
untitled_line_4337__input4336.pdbqt.txt	-6.7
untitled_line_435__input435.pdbqt.txt	-6.7
untitled_line_4390__input4389.pdbqt.txt	-6.7
untitled_line_4405__input4404.pdbqt.txt	-6.7
untitled_line_4421__input4420.pdbqt.txt	-6.7
untitled_line_4429__input4428.pdbqt.txt	-6.7
untitled_line_4432__input4431.pdbqt.txt	-6.7
[truncated: 7,868 more rows]

## Sheet: Supplementary Table 5
The docking scores of PFAS chemicals at the PPARγ orthosteric site are shown below.
Ligand	Binding Affinity
untitled_line_4478__input4477__variant1.txt:	-12.2
untitled_line_1655__input1655__variant1.txt:	-12.1
untitled_line_5471__input5469__variant1.txt:	-12
untitled_line_8122__input8119__variant1.txt:	-11.9
untitled_line_4872__input4871__variant1.txt:	-11.6
untitled_line_6796__input6793__variant1.txt:	-11.5
untitled_line_778__input778__variant1.txt:	-11.5
untitled_line_3710__input3710__variant1.txt:	-11.4
untitled_line_4057__input4057__variant1.txt:	-11.4
untitled_line_5816__input5813__variant1.txt:	-11.4
untitled_line_7017__input7014__variant1.txt:	-11.4
untitled_line_15__input15__variant1.txt:	-11.3
untitled_line_2179__input2179__variant1.txt:	-11.3
untitled_line_2698__input2698__variant1.txt:	-11.2
untitled_line_3515__input3515__variant1.txt:	-11.2
untitled_line_3679__input3679__variant1.txt:	-11.2
untitled_line_4210__input4210__variant1.txt:	-11.2
untitled_line_4806__input4805__variant1.txt:	-11.2
untitled_line_5826__input5823__variant1.txt:	-11.2
untitled_line_6726__input6723__variant1.txt:	-11.2
untitled_line_7152__input7149__variant1.txt:	-11.2
untitled_line_7929__input7926__variant1.txt:	-11.2
untitled_line_1371__input1371__variant1.txt:	-11.1
untitled_line_247__input247__variant1.txt:	-11.1
untitled_line_3929__input3929__variant1.txt:	-11.1
untitled_line_4291__input4291__variant1.txt:	-11.1
untitled_line_4629__input4628__variant1.txt:	-11.1
untitled_line_5275__input5273__variant1.txt:	-11.1
untitled_line_6239__input6236__variant1.txt:	-11.1
untitled_line_6990__input6987__variant1.txt:	-11.1
untitled_line_7688__input7685__variant1.txt:	-11.1
untitled_line_8318__input8315__variant1.txt:	-11.1
untitled_line_1153__input1153__variant1.txt:	-11
untitled_line_1617__input1617__variant1.txt:	-11
untitled_line_3659__input3659__variant1.txt:	-11
untitled_line_411__input411__variant1.txt:	-11
untitled_line_4238__input4238__variant1.txt:	-11
untitled_line_5030__input5029__variant1.txt:	-11
untitled_line_5820__input5817__variant1.txt:	-11
untitled_line_7353__input7350__variant1.txt:	-11
untitled_line_7455__input7452__variant1.txt:	-11
untitled_line_8477__input8474__variant1.txt:	-11
untitled_line_8492__input8489__variant1.txt:	-11
untitled_line_1074__input1074__variant1.txt:	-10.9
untitled_line_1227__input1227__variant1.txt:	-10.9
untitled_line_1436__input1436__variant1.txt:	-10.9
untitled_line_1541__input1541__variant1.txt:	-10.9
untitled_line_2747__input2747__variant1.txt:	-10.9
untitled_line_3018__input3018__variant1.txt:	-10.9
untitled_line_312__input312__variant1.txt:	-10.9
untitled_line_3193__input3193__variant1.txt:	-10.9
untitled_line_39__input39__variant1.txt:	-10.9
untitled_line_5061__input5060__variant1.txt:	-10.9
untitled_line_5257__input5255__variant1.txt:	-10.9
untitled_line_5906__input5903__variant1.txt:	-10.9
untitled_line_6608__input6605__variant1.txt:	-10.9
untitled_line_6821__input6818__variant1.txt:	-10.9
untitled_line_7118__input7115__variant1.txt:	-10.9
untitled_line_7255__input7252__variant1.txt:	-10.9
untitled_line_1089__input1089__variant1.txt:	-10.8
untitled_line_115__input115__variant1.txt:	-10.8
untitled_line_1567__input1567__variant1.txt:	-10.8
untitled_line_293__input293__variant1.txt:	-10.8
untitled_line_3__input3__variant1.txt:	-10.8
untitled_line_3725__input3725__variant1.txt:	-10.8
untitled_line_3862__input3862__variant1.txt:	-10.8
untitled_line_4382__input4381__variant1.txt:	-10.8
untitled_line_47__input47__variant1.txt:	-10.8
untitled_line_5167__input5165__variant1.txt:	-10.8
untitled_line_6368__input6365__variant1.txt:	-10.8
untitled_line_6447__input6444__variant1.txt:	-10.8
untitled_line_750__input750__variant1.txt:	-10.8
untitled_line_7740__input7737__variant1.txt:	-10.8
untitled_line_7760__input7757__variant1.txt:	-10.8
untitled_line_7885__input7882__variant1.txt:	-10.8
untitled_line_8371__input8368__variant1.txt:	-10.8
untitled_line_8454__input8451__variant1.txt:	-10.8
untitled_line_8718__input8715__variant1.txt:	-10.8
untitled_line_1326__input1326__variant1.txt:	-10.7
untitled_line_1426__input1426__variant1.txt:	-10.7
untitled_line_1558__input1558__variant1.txt:	-10.7
untitled_line_1854__input1854__variant1.txt:	-10.7
untitled_line_2414__input2414__variant1.txt:	-10.7
untitled_line_2565__input2565__variant1.txt:	-10.7
untitled_line_272__input272__variant1.txt:	-10.7
untitled_line_284__input284__variant1.txt:	-10.7
untitled_line_3044__input3044__variant1.txt:	-10.7
untitled_line_332__input332__variant1.txt:	-10.7
untitled_line_3735__input3735__variant1.txt:	-10.7
untitled_line_3932__input3932__variant1.txt:	-10.7
untitled_line_4254__input4254__variant1.txt:	-10.7
untitled_line_4544__input4543__variant1.txt:	-10.7
untitled_line_4692__input4691__variant1.txt:	-10.7
untitled_line_5348__input5346__variant1.txt:	-10.7
untitled_line_5787__input5784__variant1.txt:	-10.7
untitled_line_6399__input6396__variant1.txt:	-10.7
untitled_line_6444__input6441__variant1.txt:	-10.7
untitled_line_6547__input6544__variant1.txt:	-10.7
untitled_line_6823__input6820__variant1.txt:	-10.7
untitled_line_6960__input6957__variant1.txt:	-10.7
untitled_line_7311__input7308__variant1.txt:	-10.7
untitled_line_7543__input7540__variant1.txt:	-10.7
untitled_line_7871__input7868__variant1.txt:	-10.7
untitled_line_7920__input7917__variant1.txt:	-10.7
untitled_line_8551__input8548__variant1.txt:	-10.7
untitled_line_1477__input1477__variant1.txt:	-10.6
untitled_line_1565__input1565__variant1.txt:	-10.6
untitled_line_1688__input1688__variant1.txt:	-10.6
untitled_line_1942__input1942__variant1.txt:	-10.6
untitled_line_1994__input1994__variant1.txt:	-10.6
untitled_line_2283__input2283__variant1.txt:	-10.6
untitled_line_2609__input2609__variant1.txt:	-10.6
untitled_line_2771__input2771__variant1.txt:	-10.6
untitled_line_3264__input3264__variant1.txt:	-10.6
untitled_line_3880__input3880__variant1.txt:	-10.6
untitled_line_4082__input4082__variant1.txt:	-10.6
untitled_line_46__input46__variant1.txt:	-10.6
untitled_line_531__input531__variant1.txt:	-10.6
untitled_line_5710__input5708__variant1.txt:	-10.6
untitled_line_600__input600__variant1.txt:	-10.6
untitled_line_6023__input6020__variant1.txt:	-10.6
untitled_line_6373__input6370__variant1.txt:	-10.6
untitled_line_715__input715__variant1.txt:	-10.6
untitled_line_7168__input7165__variant1.txt:	-10.6
untitled_line_7772__input7769__variant1.txt:	-10.6
untitled_line_796__input796__variant1.txt:	-10.6
untitled_line_8639__input8636__variant1.txt:	-10.6
untitled_line_8816__input8813__variant1.txt:	-10.6
untitled_line_1044__input1044__variant1.txt:	-10.5
untitled_line_1205__input1205__variant1.txt:	-10.5
untitled_line_1336__input1336__variant1.txt:	-10.5
untitled_line_1352__input1352__variant1.txt:	-10.5
untitled_line_1494__input1494__variant1.txt:	-10.5
untitled_line_192__input192__variant1.txt:	-10.5
untitled_line_2036__input2036__variant1.txt:	-10.5
untitled_line_204__input204__variant1.txt:	-10.5
untitled_line_2042__input2042__variant1.txt:	-10.5
untitled_line_2061__input2061__variant1.txt:	-10.5
untitled_line_2374__input2374__variant1.txt:	-10.5
untitled_line_2633__input2633__variant1.txt:	-10.5
untitled_line_2910__input2910__variant1.txt:	-10.5
untitled_line_3033__input3033__variant1.txt:	-10.5
untitled_line_3214__input3214__variant1.txt:	-10.5
untitled_line_3351__input3351__variant1.txt:	-10.5
untitled_line_3471__input3471__variant1.txt:	-10.5
untitled_line_3502__input3502__variant1.txt:	-10.5
untitled_line_3592__input3592__variant1.txt:	-10.5
untitled_line_3627__input3627__variant1.txt:	-10.5
untitled_line_4182__input4182__variant1.txt:	-10.5
untitled_line_4484__input4483__variant1.txt:	-10.5
untitled_line_4682__input4681__variant1.txt:	-10.5
untitled_line_4705__input4704__variant1.txt:	-10.5
untitled_line_5493__input5491__variant1.txt:	-10.5
untitled_line_5627__input5625__variant1.txt:	-10.5
untitled_line_5693__input5691__variant1.txt:	-10.5
untitled_line_5808__input5805__variant1.txt:	-10.5
untitled_line_6024__input6021__variant1.txt:	-10.5
untitled_line_616__input616__variant1.txt:	-10.5
untitled_line_6416__input6413__variant1.txt:	-10.5
untitled_line_6452__input6449__variant1.txt:	-10.5
untitled_line_6529__input6526__variant1.txt:	-10.5
untitled_line_6716__input6713__variant1.txt:	-10.5
untitled_line_6768__input6765__variant1.txt:	-10.5
untitled_line_6912__input6909__variant1.txt:	-10.5
untitled_line_6979__input6976__variant1.txt:	-10.5
untitled_line_7673__input7670__variant1.txt:	-10.5
untitled_line_7689__input7686__variant1.txt:	-10.5
untitled_line_7908__input7905__variant1.txt:	-10.5
untitled_line_8083__input8080__variant1.txt:	-10.5
untitled_line_8143__input8140__variant1.txt:	-10.5
untitled_line_8501__input8498__variant1.txt:	-10.5
untitled_line_8641__input8638__variant1.txt:	-10.5
untitled_line_8648__input8645__variant1.txt:	-10.5
untitled_line_8700__input8697__variant1.txt:	-10.5
untitled_line_8741__input8738__variant1.txt:	-10.5
untitled_line_8867__input8864__variant1.txt:	-10.5
untitled_line_1102__input1102__variant1.txt:	-10.4
untitled_line_1342__input1342__variant1.txt:	-10.4
untitled_line_1346__input1346__variant1.txt:	-10.4
untitled_line_1348__input1348__variant1.txt:	-10.4
untitled_line_1510__input1510__variant1.txt:	-10.4
untitled_line_1747__input1747__variant1.txt:	-10.4
untitled_line_1773__input1773__variant1.txt:	-10.4
untitled_line_2014__input2014__variant1.txt:	-10.4
untitled_line_2023__input2023__variant1.txt:	-10.4
untitled_line_2231__input2231__variant1.txt:	-10.4
untitled_line_2426__input2426__variant1.txt:	-10.4
untitled_line_2793__input2793__variant1.txt:	-10.4
untitled_line_2980__input2980__variant1.txt:	-10.4
untitled_line_3023__input3023__variant1.txt:	-10.4
untitled_line_3025__input3025__variant1.txt:	-10.4
untitled_line_3036__input3036__variant1.txt:	-10.4
untitled_line_3190__input3190__variant1.txt:	-10.4
untitled_line_33__input33__variant1.txt:	-10.4
untitled_line_3398__input3398__variant1.txt:	-10.4
untitled_line_3447__input3447__variant1.txt:	-10.4
untitled_line_3465__input3465__variant1.txt:	-10.4
untitled_line_3554__input3554__variant1.txt:	-10.4
untitled_line_3618__input3618__variant1.txt:	-10.4
untitled_line_4179__input4179__variant1.txt:	-10.4
untitled_line_4223__input4223__variant1.txt:	-10.4
untitled_line_467__input467__variant1.txt:	-10.4
untitled_line_4882__input4881__variant1.txt:	-10.4
untitled_line_5376__input5374__variant1.txt:	-10.4
untitled_line_5549__input5547__variant1.txt:	-10.4
untitled_line_5599__input5597__variant1.txt:	-10.4
untitled_line_5634__input5632__variant1.txt:	-10.4
untitled_line_5964__input5961__variant1.txt:	-10.4
untitled_line_6171__input6168__variant1.txt:	-10.4
untitled_line_634__input634__variant1.txt:	-10.4
untitled_line_6380__input6377__variant1.txt:	-10.4
untitled_line_6795__input6792__variant1.txt:	-10.4
untitled_line_6840__input6837__variant1.txt:	-10.4
untitled_line_7167__input7164__variant1.txt:	-10.4
untitled_line_7342__input7339__variant1.txt:	-10.4
untitled_line_7525__input7522__variant1.txt:	-10.4
untitled_line_7822__input7819__variant1.txt:	-10.4
untitled_line_8020__input8017__variant1.txt:	-10.4
untitled_line_8176__input8173__variant1.txt:	-10.4
untitled_line_8605__input8602__variant1.txt:	-10.4
untitled_line_1052__input1052__variant1.txt:	-10.3
untitled_line_1085__input1085__variant1.txt:	-10.3
untitled_line_1161__input1161__variant1.txt:	-10.3
untitled_line_149__input149__variant1.txt:	-10.3
untitled_line_1542__input1542__variant1.txt:	-10.3
untitled_line_1547__input1547__variant1.txt:	-10.3
untitled_line_1671__input1671__variant1.txt:	-10.3
untitled_line_1720__input1720__variant1.txt:	-10.3
untitled_line_1819__input1819__variant1.txt:	-10.3
untitled_line_1855__input1855__variant1.txt:	-10.3
untitled_line_1912__input1912__variant1.txt:	-10.3
untitled_line_2259__input2259__variant1.txt:	-10.3
untitled_line_2383__input2383__variant1.txt:	-10.3
untitled_line_2412__input2412__variant1.txt:	-10.3
untitled_line_2450__input2450__variant1.txt:	-10.3
untitled_line_2532__input2532__variant1.txt:	-10.3
untitled_line_26__input26__variant1.txt:	-10.3
untitled_line_2636__input2636__variant1.txt:	-10.3
untitled_line_2702__input2702__variant1.txt:	-10.3
untitled_line_281__input281__variant1.txt:	-10.3
untitled_line_3220__input3220__variant1.txt:	-10.3
untitled_line_3617__input3617__variant1.txt:	-10.3
untitled_line_3677__input3677__variant1.txt:	-10.3
untitled_line_371__input371__variant1.txt:	-10.3
untitled_line_3738__input3738__variant1.txt:	-10.3
untitled_line_3918__input3918__variant1.txt:	-10.3
untitled_line_3961__input3961__variant1.txt:	-10.3
untitled_line_3980__input3980__variant1.txt:	-10.3
untitled_line_4183__input4183__variant1.txt:	-10.3
untitled_line_4383__input4382__variant1.txt:	-10.3
untitled_line_4399__input4398__variant1.txt:	-10.3
untitled_line_4462__input4461__variant1.txt:	-10.3
untitled_line_4509__input4508__variant1.txt:	-10.3
untitled_line_4601__input4600__variant1.txt:	-10.3
untitled_line_462__input462__variant1.txt:	-10.3
untitled_line_4910__input4909__variant1.txt:	-10.3
untitled_line_50__input50__variant1.txt:	-10.3
untitled_line_5047__input5046__variant1.txt:	-10.3
untitled_line_5094__input5093__variant1.txt:	-10.3
untitled_line_5116__input5115__variant1.txt:	-10.3
untitled_line_5130__input5129__variant1.txt:	-10.3
untitled_line_5145__input5144__variant1.txt:	-10.3
untitled_line_516__input516__variant1.txt:	-10.3
untitled_line_5164__input5162__variant1.txt:	-10.3
untitled_line_5243__input5241__variant1.txt:	-10.3
untitled_line_5283__input5281__variant1.txt:	-10.3
untitled_line_5492__input5490__variant1.txt:	-10.3
untitled_line_5594__input5592__variant1.txt:	-10.3
untitled_line_5610__input5608__variant1.txt:	-10.3
untitled_line_5631__input5629__variant1.txt:	-10.3
untitled_line_5758__input5755__variant1.txt:	-10.3
untitled_line_5962__input5959__variant1.txt:	-10.3
untitled_line_6007__input6004__variant1.txt:	-10.3
untitled_line_6260__input6257__variant1.txt:	-10.3
untitled_line_6432__input6429__variant1.txt:	-10.3
untitled_line_6603__input6600__variant1.txt:	-10.3
untitled_line_6614__input6611__variant1.txt:	-10.3
untitled_line_6740__input6737__variant1.txt:	-10.3
untitled_line_6748__input6745__variant1.txt:	-10.3
untitled_line_6776__input6773__variant1.txt:	-10.3
untitled_line_6887__input6884__variant1.txt:	-10.3
untitled_line_6918__input6915__variant1.txt:	-10.3
untitled_line_7041__input7038__variant1.txt:	-10.3
untitled_line_7172__input7169__variant1.txt:	-10.3
untitled_line_7640__input7637__variant1.txt:	-10.3
untitled_line_8026__input8023__variant1.txt:	-10.3
untitled_line_8109__input8106__variant1.txt:	-10.3
untitled_line_8112__input8109__variant1.txt:	-10.3
untitled_line_8125__input8122__variant1.txt:	-10.3
untitled_line_8136__input8133__variant1.txt:	-10.3
untitled_line_8230__input8227__variant1.txt:	-10.3
untitled_line_8529__input8526__variant1.txt:	-10.3
untitled_line_8617__input8614__variant1.txt:	-10.3
untitled_line_8716__input8713__variant1.txt:	-10.3
untitled_line_1412__input1412__variant1.txt:	-10.2
untitled_line_1433__input1433__variant1.txt:	-10.2
untitled_line_1483__input1483__variant1.txt:	-10.2
untitled_line_1659__input1659__variant1.txt:	-10.2
untitled_line_1951__input1951__variant1.txt:	-10.2
untitled_line_2046__input2046__variant1.txt:	-10.2
untitled_line_2138__input2138__variant1.txt:	-10.2
untitled_line_2140__input2140__variant1.txt:	-10.2
untitled_line_2171__input2171__variant1.txt:	-10.2
untitled_line_2178__input2178__variant1.txt:	-10.2
untitled_line_2262__input2262__variant1.txt:	-10.2
untitled_line_2280__input2280__variant1.txt:	-10.2
untitled_line_2303__input2303__variant1.txt:	-10.2
untitled_line_2691__input2691__variant1.txt:	-10.2
untitled_line_2792__input2792__variant1.txt:	-10.2
untitled_line_2872__input2872__variant1.txt:	-10.2
untitled_line_290__input290__variant1.txt:	-10.2
untitled_line_2919__input2919__variant1.txt:	-10.2
untitled_line_2942__input2942__variant1.txt:	-10.2
untitled_line_3017__input3017__variant1.txt:	-10.2
untitled_line_3043__input3043__variant1.txt:	-10.2
untitled_line_3056__input3056__variant1.txt:	-10.2
untitled_line_3116__input3116__variant1.txt:	-10.2
untitled_line_3181__input3181__variant1.txt:	-10.2
untitled_line_3189__input3189__variant1.txt:	-10.2
untitled_line_3242__input3242__variant1.txt:	-10.2
untitled_line_3608__input3608__variant1.txt:	-10.2
untitled_line_3713__input3713__variant1.txt:	-10.2
untitled_line_3909__input3909__variant1.txt:	-10.2
untitled_line_3978__input3978__variant1.txt:	-10.2
untitled_line_420__input420__variant1.txt:	-10.2
untitled_line_428__input428__variant1.txt:	-10.2
untitled_line_4414__input4413__variant1.txt:	-10.2
untitled_line_4458__input4457__variant1.txt:	-10.2
untitled_line_4536__input4535__variant1.txt:	-10.2
untitled_line_4560__input4559__variant1.txt:	-10.2
untitled_line_4633__input4632__variant1.txt:	-10.2
untitled_line_4736__input4735__variant1.txt:	-10.2
untitled_line_4786__input4785__variant1.txt:	-10.2
untitled_line_4809__input4808__variant1.txt:	-10.2
untitled_line_4976__input4975__variant1.txt:	-10.2
untitled_line_5067__input5066__variant1.txt:	-10.2
untitled_line_5117__input5116__variant1.txt:	-10.2
untitled_line_5346__input5344__variant1.txt:	-10.2
untitled_line_5529__input5527__variant1.txt:	-10.2
untitled_line_5697__input5695__variant1.txt:	-10.2
untitled_line_5761__input5758__variant1.txt:	-10.2
untitled_line_5784__input5781__variant1.txt:	-10.2
untitled_line_6234__input6231__variant1.txt:	-10.2
untitled_line_63__input63__variant1.txt:	-10.2
untitled_line_6349__input6346__variant1.txt:	-10.2
untitled_line_6356__input6353__variant1.txt:	-10.2
untitled_line_6488__input6485__variant1.txt:	-10.2
untitled_line_6645__input6642__variant1.txt:	-10.2
untitled_line_6789__input6786__variant1.txt:	-10.2
untitled_line_6848__input6845__variant1.txt:	-10.2
untitled_line_6943__input6940__variant1.txt:	-10.2
untitled_line_6947__input6944__variant1.txt:	-10.2
untitled_line_6967__input6964__variant1.txt:	-10.2
untitled_line_71__input71__variant1.txt:	-10.2
untitled_line_7163__input7160__variant1.txt:	-10.2
untitled_line_7434__input7431__variant1.txt:	-10.2
untitled_line_7498__input7495__variant1.txt:	-10.2
untitled_line_7516__input7513__variant1.txt:	-10.2
untitled_line_7539__input7536__variant1.txt:	-10.2
untitled_line_7770__input7767__variant1.txt:	-10.2
untitled_line_7834__input7831__variant1.txt:	-10.2
untitled_line_7849__input7846__variant1.txt:	-10.2
untitled_line_7903__input7900__variant1.txt:	-10.2
untitled_line_7916__input7913__variant1.txt:	-10.2
untitled_line_7947__input7944__variant1.txt:	-10.2
untitled_line_8006__input8003__variant1.txt:	-10.2
untitled_line_8253__input8250__variant1.txt:	-10.2
untitled_line_8274__input8271__variant1.txt:	-10.2
untitled_line_84__input84__variant1.txt:	-10.2
untitled_line_847__input847__variant1.txt:	-10.2
untitled_line_8491__input8488__variant1.txt:	-10.2
untitled_line_8499__input8496__variant1.txt:	-10.2
untitled_line_8576__input8573__variant1.txt:	-10.2
untitled_line_8615__input8612__variant1.txt:	-10.2
untitled_line_8638__input8635__variant1.txt:	-10.2
untitled_line_8699__input8696__variant1.txt:	-10.2
untitled_line_8707__input8704__variant1.txt:	-10.2
untitled_line_8803__input8800__variant1.txt:	-10.2
untitled_line_883__input883__variant1.txt:	-10.2
untitled_line_8915__input8912__variant1.txt:	-10.2
untitled_line_1075__input1075__variant1.txt:	-10.1
untitled_line_1132__input1132__variant1.txt:	-10.1
untitled_line_1146__input1146__variant1.txt:	-10.1
untitled_line_1231__input1231__variant1.txt:	-10.1
untitled_line_1354__input1354__variant1.txt:	-10.1
untitled_line_1355__input1355__variant1.txt:	-10.1
untitled_line_1454__input1454__variant1.txt:	-10.1
untitled_line_1472__input1472__variant1.txt:	-10.1
untitled_line_1496__input1496__variant1.txt:	-10.1
untitled_line_1635__input1635__variant1.txt:	-10.1
untitled_line_173__input173__variant1.txt:	-10.1
untitled_line_1870__input1870__variant1.txt:	-10.1
untitled_line_1959__input1959__variant1.txt:	-10.1
untitled_line_1978__input1978__variant1.txt:	-10.1
untitled_line_2040__input2040__variant1.txt:	-10.1
untitled_line_224__input224__variant1.txt:	-10.1
untitled_line_2266__input2266__variant1.txt:	-10.1
untitled_line_231__input231__variant1.txt:	-10.1
untitled_line_2322__input2322__variant1.txt:	-10.1
untitled_line_2347__input2347__variant1.txt:	-10.1
untitled_line_2354__input2354__variant1.txt:	-10.1
untitled_line_2410__input2410__variant1.txt:	-10.1
untitled_line_244__input244__variant1.txt:	-10.1
untitled_line_2496__input2496__variant1.txt:	-10.1
untitled_line_251__input251__variant1.txt:	-10.1
untitled_line_2529__input2529__variant1.txt:	-10.1
untitled_line_2533__input2533__variant1.txt:	-10.1
untitled_line_2578__input2578__variant1.txt:	-10.1
untitled_line_2708__input2708__variant1.txt:	-10.1
untitled_line_288__input288__variant1.txt:	-10.1
untitled_line_3160__input3160__variant1.txt:	-10.1
untitled_line_3260__input3260__variant1.txt:	-10.1
untitled_line_3497__input3497__variant1.txt:	-10.1
untitled_line_3538__input3538__variant1.txt:	-10.1
untitled_line_3766__input3766__variant1.txt:	-10.1
untitled_line_3808__input3808__variant1.txt:	-10.1
untitled_line_3883__input3883__variant1.txt:	-10.1
untitled_line_3913__input3913__variant1.txt:	-10.1
untitled_line_4009__input4009__variant1.txt:	-10.1
untitled_line_4060__input4060__variant1.txt:	-10.1
untitled_line_4078__input4078__variant1.txt:	-10.1
untitled_line_4090__input4090__variant1.txt:	-10.1
untitled_line_4105__input4105__variant1.txt:	-10.1
untitled_line_4112__input4112__variant1.txt:	-10.1
untitled_line_4128__input4128__variant1.txt:	-10.1
untitled_line_4246__input4246__variant1.txt:	-10.1
untitled_line_4337__input4336__variant1.txt:	-10.1
untitled_line_4751__input4750__variant1.txt:	-10.1
untitled_line_479__input479__variant1.txt:	-10.1
untitled_line_4930__input4929__variant1.txt:	-10.1
untitled_line_4944__input4943__variant1.txt:	-10.1
untitled_line_4984__input4983__variant1.txt:	-10.1
untitled_line_5019__input5018__variant1.txt:	-10.1
untitled_line_5063__input5062__variant1.txt:	-10.1
untitled_line_5156__input5155__variant1.txt:	-10.1
untitled_line_5168__input5166__variant1.txt:	-10.1
untitled_line_52__input52__variant1.txt:	-10.1
untitled_line_5248__input5246__variant1.txt:	-10.1
untitled_line_5290__input5288__variant1.txt:	-10.1
untitled_line_5295__input5293__variant1.txt:	-10.1
untitled_line_5478__input5476__variant1.txt:	-10.1
untitled_line_5499__input5497__variant1.txt:	-10.1
untitled_line_550__input550__variant1.txt:	-10.1
untitled_line_5506__input5504__variant1.txt:	-10.1
untitled_line_551__input551__variant1.txt:	-10.1
untitled_line_5581__input5579__variant1.txt:	-10.1
untitled_line_5608__input5606__variant1.txt:	-10.1
untitled_line_5728__input5726__variant1.txt:	-10.1
untitled_line_5764__input5761__variant1.txt:	-10.1
untitled_line_5819__input5816__variant1.txt:	-10.1
untitled_line_5835__input5832__variant1.txt:	-10.1
untitled_line_5978__input5975__variant1.txt:	-10.1
untitled_line_6302__input6299__variant1.txt:	-10.1
untitled_line_6330__input6327__variant1.txt:	-10.1
untitled_line_6352__input6349__variant1.txt:	-10.1
untitled_line_6459__input6456__variant1.txt:	-10.1
untitled_line_6548__input6545__variant1.txt:	-10.1
untitled_line_6660__input6657__variant1.txt:	-10.1
untitled_line_6690__input6687__variant1.txt:	-10.1
untitled_line_701__input701__variant1.txt:	-10.1
untitled_line_7098__input7095__variant1.txt:	-10.1
untitled_line_7108__input7105__variant1.txt:	-10.1
untitled_line_7134__input7131__variant1.txt:	-10.1
untitled_line_7202__input7199__variant1.txt:	-10.1
untitled_line_7246__input7243__variant1.txt:	-10.1
untitled_line_7304__input7301__variant1.txt:	-10.1
untitled_line_7358__input7355__variant1.txt:	-10.1
untitled_line_7538__input7535__variant1.txt:	-10.1
untitled_line_7559__input7556__variant1.txt:	-10.1
untitled_line_7600__input7597__variant1.txt:	-10.1
untitled_line_7635__input7632__variant1.txt:	-10.1
untitled_line_7733__input7730__variant1.txt:	-10.1
untitled_line_799__input799__variant1.txt:	-10.1
untitled_line_8261__input8258__variant1.txt:	-10.1
untitled_line_8459__input8456__variant1.txt:	-10.1
untitled_line_8606__input8603__variant1.txt:	-10.1
untitled_line_8712__input8709__variant1.txt:	-10.1
untitled_line_8753__input8750__variant1.txt:	-10.1
untitled_line_8838__input8835__variant1.txt:	-10.1
untitled_line_887__input887__variant1.txt:	-10.1
untitled_line_1019__input1019__variant1.txt:	-10
untitled_line_1020__input1020__variant1.txt:	-10
untitled_line_1079__input1079__variant1.txt:	-10
untitled_line_1135__input1135__variant1.txt:	-10
untitled_line_1406__input1406__variant1.txt:	-10
untitled_line_1703__input1703__variant1.txt:	-10
untitled_line_1858__input1858__variant1.txt:	-10
untitled_line_1915__input1915__variant1.txt:	-10
untitled_line_2053__input2053__variant1.txt:	-10
untitled_line_22__input22__variant1.txt:	-10
untitled_line_2211__input2211__variant1.txt:	-10
untitled_line_2220__input2220__variant1.txt:	-10
untitled_line_2267__input2267__variant1.txt:	-10
untitled_line_2408__input2408__variant1.txt:	-10
untitled_line_2433__input2433__variant1.txt:	-10
untitled_line_2482__input2482__variant1.txt:	-10
untitled_line_249__input249__variant1.txt:	-10
untitled_line_2589__input2589__variant1.txt:	-10
untitled_line_2597__input2597__variant1.txt:	-10
untitled_line_267__input267__variant1.txt:	-10
untitled_line_2717__input2717__variant1.txt:	-10
untitled_line_2741__input2741__variant1.txt:	-10
untitled_line_2954__input2954__variant1.txt:	-10
untitled_line_3081__input3081__variant1.txt:	-10
untitled_line_3196__input3196__variant1.txt:	-10
untitled_line_3283__input3283__variant1.txt:	-10
untitled_line_3362__input3362__variant1.txt:	-10
untitled_line_3551__input3551__variant1.txt:	-10
untitled_line_3691__input3691__variant1.txt:	-10
untitled_line_3721__input3721__variant1.txt:	-10
untitled_line_378__input378__variant1.txt:	-10
untitled_line_3912__input3912__variant1.txt:	-10
untitled_line_3917__input3917__variant1.txt:	-10
untitled_line_3951__input3951__variant1.txt:	-10
untitled_line_4037__input4037__variant1.txt:	-10
untitled_line_4069__input4069__variant1.txt:	-10
untitled_line_414__input414__variant1.txt:	-10
untitled_line_4290__input4290__variant1.txt:	-10
untitled_line_4309__input4309__variant1.txt:	-10
untitled_line_4345__input4344__variant1.txt:	-10
untitled_line_4453__input4452__variant1.txt:	-10
untitled_line_4459__input4458__variant1.txt:	-10
untitled_line_4482__input4481__variant1.txt:	-10
untitled_line_4647__input4646__variant1.txt:	-10
untitled_line_4671__input4670__variant1.txt:	-10
untitled_line_472__input472__variant1.txt:	-10
untitled_line_4757__input4756__variant1.txt:	-10
untitled_line_4766__input4765__variant1.txt:	-10
untitled_line_4803__input4802__variant1.txt:	-10
untitled_line_5000__input4999__variant1.txt:	-10
untitled_line_529__input529__variant1.txt:	-10
untitled_line_5433__input5431__variant1.txt:	-10
untitled_line_5514__input5512__variant1.txt:	-10
untitled_line_5545__input5543__variant1.txt:	-10
untitled_line_5596__input5594__variant1.txt:	-10
untitled_line_5598__input5596__variant1.txt:	-10
untitled_line_5668__input5666__variant1.txt:	-10
untitled_line_5946__input5943__variant1.txt:	-10
untitled_line_6116__input6113__variant1.txt:	-10
untitled_line_617__input617__variant1.txt:	-10
untitled_line_6226__input6223__variant1.txt:	-10
untitled_line_6227__input6224__variant1.txt:	-10
untitled_line_6240__input6237__variant1.txt:	-10
untitled_line_6295__input6292__variant1.txt:	-10
untitled_line_6298__input6295__variant1.txt:	-10
untitled_line_6341__input6338__variant1.txt:	-10
untitled_line_6359__input6356__variant1.txt:	-10
untitled_line_6379__input6376__variant1.txt:	-10
untitled_line_6504__input6501__variant1.txt:	-10
untitled_line_6522__input6519__variant1.txt:	-10
untitled_line_6667__input6664__variant1.txt:	-10
untitled_line_6718__input6715__variant1.txt:	-10
untitled_line_6816__input6813__variant1.txt:	-10
untitled_line_6838__input6835__variant1.txt:	-10
untitled_line_6841__input6838__variant1.txt:	-10
untitled_line_6892__input6889__variant1.txt:	-10
untitled_line_6915__input6912__variant1.txt:	-10
untitled_line_6921__input6918__variant1.txt:	-10
untitled_line_7012__input7009__variant1.txt:	-10
untitled_line_7023__input7020__variant1.txt:	-10
untitled_line_706__input706__variant1.txt:	-10
untitled_line_7068__input7065__variant1.txt:	-10
untitled_line_7085__input7082__variant1.txt:	-10
untitled_line_7117__input7114__variant1.txt:	-10
untitled_line_7126__input7123__variant1.txt:	-10
untitled_line_7162__input7159__variant1.txt:	-10
untitled_line_7258__input7255__variant1.txt:	-10
untitled_line_7329__input7326__variant1.txt:	-10
untitled_line_7386__input7383__variant1.txt:	-10
untitled_line_7438__input7435__variant1.txt:	-10
untitled_line_7583__input7580__variant1.txt:	-10
untitled_line_7746__input7743__variant1.txt:	-10
untitled_line_7853__input7850__variant1.txt:	-10
untitled_line_7891__input7888__variant1.txt:	-10
untitled_line_7906__input7903__variant1.txt:	-10
untitled_line_8074__input8071__variant1.txt:	-10
untitled_line_8091__input8088__variant1.txt:	-10
untitled_line_8118__input8115__variant1.txt:	-10
untitled_line_817__input817__variant1.txt:	-10
untitled_line_8215__input8212__variant1.txt:	-10
untitled_line_8363__input8360__variant1.txt:	-10
untitled_line_8424__input8421__variant1.txt:	-10
untitled_line_8458__input8455__variant1.txt:	-10
untitled_line_8547__input8544__variant1.txt:	-10
untitled_line_871__input871__variant1.txt:	-10
untitled_line_8794__input8791__variant1.txt:	-10
untitled_line_8799__input8796__variant1.txt:	-10
untitled_line_8917__input8914__variant1.txt:	-10
untitled_line_1009__input1009__variant1.txt:	-9.9
untitled_line_1047__input1047__variant1.txt:	-9.9
untitled_line_1065__input1065__variant1.txt:	-9.9
untitled_line_1159__input1159__variant1.txt:	-9.9
untitled_line_1163__input1163__variant1.txt:	-9.9
untitled_line_1174__input1174__variant1.txt:	-9.9
untitled_line_1221__input1221__variant1.txt:	-9.9
untitled_line_1228__input1228__variant1.txt:	-9.9
untitled_line_1233__input1233__variant1.txt:	-9.9
untitled_line_1265__input1265__variant1.txt:	-9.9
untitled_line_1311__input1311__variant1.txt:	-9.9
untitled_line_1387__input1387__variant1.txt:	-9.9
untitled_line_1424__input1424__variant1.txt:	-9.9
untitled_line_1513__input1513__variant1.txt:	-9.9
untitled_line_1540__input1540__variant1.txt:	-9.9
untitled_line_1595__input1595__variant1.txt:	-9.9
untitled_line_1674__input1674__variant1.txt:	-9.9
untitled_line_1755__input1755__variant1.txt:	-9.9
untitled_line_1925__input1925__variant1.txt:	-9.9
untitled_line_1992__input1992__variant1.txt:	-9.9
untitled_line_2001__input2001__variant1.txt:	-9.9
untitled_line_2005__input2005__variant1.txt:	-9.9
untitled_line_2120__input2120__variant1.txt:	-9.9
untitled_line_2295__input2295__variant1.txt:	-9.9
untitled_line_2325__input2325__variant1.txt:	-9.9
untitled_line_2357__input2357__variant1.txt:	-9.9
untitled_line_2378__input2378__variant1.txt:	-9.9
untitled_line_2387__input2387__variant1.txt:	-9.9
untitled_line_2411__input2411__variant1.txt:	-9.9
untitled_line_2477__input2477__variant1.txt:	-9.9
untitled_line_2549__input2549__variant1.txt:	-9.9
untitled_line_2689__input2689__variant1.txt:	-9.9
untitled_line_2703__input2703__variant1.txt:	-9.9
untitled_line_2805__input2805__variant1.txt:	-9.9
untitled_line_2885__input2885__variant1.txt:	-9.9
untitled_line_3123__input3123__variant1.txt:	-9.9
untitled_line_3212__input3212__variant1.txt:	-9.9
untitled_line_3255__input3255__variant1.txt:	-9.9
untitled_line_3271__input3271__variant1.txt:	-9.9
untitled_line_3300__input3300__variant1.txt:	-9.9
untitled_line_3305__input3305__variant1.txt:	-9.9
untitled_line_35__input35__variant1.txt:	-9.9
untitled_line_3526__input3526__variant1.txt:	-9.9
untitled_line_3641__input3641__variant1.txt:	-9.9
untitled_line_3670__input3670__variant1.txt:	-9.9
untitled_line_3708__input3708__variant1.txt:	-9.9
untitled_line_3758__input3758__variant1.txt:	-9.9
untitled_line_3773__input3773__variant1.txt:	-9.9
untitled_line_3900__input3900__variant1.txt:	-9.9
untitled_line_3970__input3970__variant1.txt:	-9.9
untitled_line_4058__input4058__variant1.txt:	-9.9
untitled_line_4152__input4152__variant1.txt:	-9.9
untitled_line_4211__input4211__variant1.txt:	-9.9
untitled_line_4279__input4279__variant1.txt:	-9.9
untitled_line_4373__input4372__variant1.txt:	-9.9
untitled_line_4378__input4377__variant1.txt:	-9.9
untitled_line_4394__input4393__variant1.txt:	-9.9
untitled_line_4411__input4410__variant1.txt:	-9.9
untitled_line_4487__input4486__variant1.txt:	-9.9
untitled_line_4718__input4717__variant1.txt:	-9.9
untitled_line_4762__input4761__variant1.txt:	-9.9
untitled_line_4763__input4762__variant1.txt:	-9.9
untitled_line_4771__input4770__variant1.txt:	-9.9
untitled_line_4788__input4787__variant1.txt:	-9.9
untitled_line_4935__input4934__variant1.txt:	-9.9
untitled_line_5193__input5191__variant1.txt:	-9.9
untitled_line_5317__input5315__variant1.txt:	-9.9
untitled_line_5524__input5522__variant1.txt:	-9.9
untitled_line_5555__input5553__variant1.txt:	-9.9
untitled_line_5568__input5566__variant1.txt:	-9.9
untitled_line_5648__input5646__variant1.txt:	-9.9
untitled_line_5713__input5711__variant1.txt:	-9.9
untitled_line_5909__input5906__variant1.txt:	-9.9
untitled_line_6010__input6007__variant1.txt:	-9.9
untitled_line_6187__input6184__variant1.txt:	-9.9
untitled_line_6251__input6248__variant1.txt:	-9.9
untitled_line_6397__input6394__variant1.txt:	-9.9
untitled_line_6475__input6472__variant1.txt:	-9.9
untitled_line_6509__input6506__variant1.txt:	-9.9
untitled_line_655__input655__variant1.txt:	-9.9
untitled_line_6553__input6550__variant1.txt:	-9.9
untitled_line_6679__input6676__variant1.txt:	-9.9
untitled_line_6686__input6683__variant1.txt:	-9.9
untitled_line_6717__input6714__variant1.txt:	-9.9
untitled_line_6774__input6771__variant1.txt:	-9.9
untitled_line_6779__input6776__variant1.txt:	-9.9
untitled_line_6907__input6904__variant1.txt:	-9.9
untitled_line_6951__input6948__variant1.txt:	-9.9
untitled_line_708__input708__variant1.txt:	-9.9
untitled_line_7106__input7103__variant1.txt:	-9.9
untitled_line_7205__input7202__variant1.txt:	-9.9
untitled_line_7213__input7210__variant1.txt:	-9.9
untitled_line_7292__input7289__variant1.txt:	-9.9
untitled_line_7440__input7437__variant1.txt:	-9.9
untitled_line_7797__input7794__variant1.txt:	-9.9
untitled_line_7925__input7922__variant1.txt:	-9.9
untitled_line_8061__input8058__variant1.txt:	-9.9
untitled_line_8078__input8075__variant1.txt:	-9.9
untitled_line_8145__input8142__variant1.txt:	-9.9
untitled_line_8149__input8146__variant1.txt:	-9.9
untitled_line_8227__input8224__variant1.txt:	-9.9
untitled_line_8246__input8243__variant1.txt:	-9.9
untitled_line_8276__input8273__variant1.txt:	-9.9
untitled_line_8278__input8275__variant1.txt:	-9.9
untitled_line_8283__input8280__variant1.txt:	-9.9
untitled_line_8299__input8296__variant1.txt:	-9.9
untitled_line_8448__input8445__variant1.txt:	-9.9
untitled_line_8450__input8447__variant1.txt:	-9.9
untitled_line_8670__input8667__variant1.txt:	-9.9
untitled_line_8802__input8799__variant1.txt:	-9.9
untitled_line_1000__input1000__variant1.txt:	-9.8
untitled_line_1050__input1050__variant1.txt:	-9.8
untitled_line_1061__input1061__variant1.txt:	-9.8
untitled_line_1212__input1212__variant1.txt:	-9.8
untitled_line_1255__input1255__variant1.txt:	-9.8
untitled_line_1318__input1318__variant1.txt:	-9.8
untitled_line_1344__input1344__variant1.txt:	-9.8
untitled_line_1370__input1370__variant1.txt:	-9.8
untitled_line_1469__input1469__variant1.txt:	-9.8
untitled_line_1511__input1511__variant1.txt:	-9.8
untitled_line_1549__input1549__variant1.txt:	-9.8
untitled_line_1599__input1599__variant1.txt:	-9.8
untitled_line_1664__input1664__variant1.txt:	-9.8
untitled_line_1692__input1692__variant1.txt:	-9.8
untitled_line_1705__input1705__variant1.txt:	-9.8
untitled_line_1805__input1805__variant1.txt:	-9.8
untitled_line_1849__input1849__variant1.txt:	-9.8
untitled_line_1868__input1868__variant1.txt:	-9.8
untitled_line_1883__input1883__variant1.txt:	-9.8
untitled_line_1979__input1979__variant1.txt:	-9.8
untitled_line_2153__input2153__variant1.txt:	-9.8
untitled_line_2216__input2216__variant1.txt:	-9.8
untitled_line_2318__input2318__variant1.txt:	-9.8
untitled_line_2344__input2344__variant1.txt:	-9.8
untitled_line_238__input238__variant1.txt:	-9.8
untitled_line_2419__input2419__variant1.txt:	-9.8
untitled_line_2462__input2462__variant1.txt:	-9.8
untitled_line_2516__input2516__variant1.txt:	-9.8
untitled_line_2548__input2548__variant1.txt:	-9.8
untitled_line_257__input257__variant1.txt:	-9.8
untitled_line_2588__input2588__variant1.txt:	-9.8
untitled_line_2590__input2590__variant1.txt:	-9.8
untitled_line_2641__input2641__variant1.txt:	-9.8
untitled_line_2656__input2656__variant1.txt:	-9.8
untitled_line_2679__input2679__variant1.txt:	-9.8
untitled_line_2681__input2681__variant1.txt:	-9.8
untitled_line_2690__input2690__variant1.txt:	-9.8
untitled_line_2750__input2750__variant1.txt:	-9.8
untitled_line_2767__input2767__variant1.txt:	-9.8
untitled_line_2776__input2776__variant1.txt:	-9.8
untitled_line_2783__input2783__variant1.txt:	-9.8
untitled_line_2848__input2848__variant1.txt:	-9.8
untitled_line_2869__input2869__variant1.txt:	-9.8
untitled_line_2938__input2938__variant1.txt:	-9.8
untitled_line_2962__input2962__variant1.txt:	-9.8
untitled_line_3015__input3015__variant1.txt:	-9.8
untitled_line_3285__input3285__variant1.txt:	-9.8
untitled_line_3316__input3316__variant1.txt:	-9.8
untitled_line_3325__input3325__variant1.txt:	-9.8
untitled_line_334__input334__variant1.txt:	-9.8
untitled_line_3352__input3352__variant1.txt:	-9.8
untitled_line_3407__input3407__variant1.txt:	-9.8
untitled_line_3425__input3425__variant1.txt:	-9.8
untitled_line_3462__input3462__variant1.txt:	-9.8
untitled_line_3476__input3476__variant1.txt:	-9.8
untitled_line_365__input365__variant1.txt:	-9.8
untitled_line_3671__input3671__variant1.txt:	-9.8
untitled_line_3731__input3731__variant1.txt:	-9.8
untitled_line_3772__input3772__variant1.txt:	-9.8
untitled_line_3822__input3822__variant1.txt:	-9.8
untitled_line_3843__input3843__variant1.txt:	-9.8
untitled_line_3852__input3852__variant1.txt:	-9.8
untitled_line_3861__input3861__variant1.txt:	-9.8
untitled_line_3968__input3968__variant1.txt:	-9.8
untitled_line_3995__input3995__variant1.txt:	-9.8
untitled_line_40__input40__variant1.txt:	-9.8
untitled_line_4091__input4091__variant1.txt:	-9.8
untitled_line_4103__input4103__variant1.txt:	-9.8
untitled_line_4115__input4115__variant1.txt:	-9.8
untitled_line_4157__input4157__variant1.txt:	-9.8
untitled_line_4187__input4187__variant1.txt:	-9.8
untitled_line_425__input425__variant1.txt:	-9.8
untitled_line_4528__input4527__variant1.txt:	-9.8
untitled_line_4581__input4580__variant1.txt:	-9.8
untitled_line_4583__input4582__variant1.txt:	-9.8
untitled_line_4628__input4627__variant1.txt:	-9.8
untitled_line_4685__input4684__variant1.txt:	-9.8
untitled_line_4704__input4703__variant1.txt:	-9.8
untitled_line_4880__input4879__variant1.txt:	-9.8
untitled_line_492__input492__variant1.txt:	-9.8
untitled_line_4941__input4940__variant1.txt:	-9.8
untitled_line_4988__input4987__variant1.txt:	-9.8
untitled_line_5270__input5268__variant1.txt:	-9.8
untitled_line_5577__input5575__variant1.txt:	-9.8
untitled_line_5731__input5729__variant1.txt:	-9.8
untitled_line_5734__input5732__variant1.txt:	-9.8
untitled_line_5767__input5764__variant1.txt:	-9.8
untitled_line_5812__input5809__variant1.txt:	-9.8
untitled_line_5868__input5865__variant1.txt:	-9.8
untitled_line_5912__input5909__variant1.txt:	-9.8
untitled_line_5941__input5938__variant1.txt:	-9.8
untitled_line_6027__input6024__variant1.txt:	-9.8
untitled_line_6126__input6123__variant1.txt:	-9.8
untitled_line_6254__input6251__variant1.txt:	-9.8
untitled_line_6318__input6315__variant1.txt:	-9.8
untitled_line_6320__input6317__variant1.txt:	-9.8
untitled_line_6453__input6450__variant1.txt:	-9.8
untitled_line_6469__input6466__variant1.txt:	-9.8
untitled_line_6470__input6467__variant1.txt:	-9.8
untitled_line_6500__input6497__variant1.txt:	-9.8
untitled_line_6562__input6559__variant1.txt:	-9.8
untitled_line_6563__input6560__variant1.txt:	-9.8
untitled_line_6576__input6573__variant1.txt:	-9.8
untitled_line_6668__input6665__variant1.txt:	-9.8
untitled_line_6672__input6669__variant1.txt:	-9.8
untitled_line_6691__input6688__variant1.txt:	-9.8
untitled_line_6705__input6702__variant1.txt:	-9.8
untitled_line_6721__input6718__variant1.txt:	-9.8
untitled_line_6806__input6803__variant1.txt:	-9.8
untitled_line_6815__input6812__variant1.txt:	-9.8
untitled_line_6900__input6897__variant1.txt:	-9.8
untitled_line_7154__input7151__variant1.txt:	-9.8
untitled_line_7200__input7197__variant1.txt:	-9.8
untitled_line_7250__input7247__variant1.txt:	-9.8
untitled_line_7290__input7287__variant1.txt:	-9.8
untitled_line_7315__input7312__variant1.txt:	-9.8
untitled_line_7376__input7373__variant1.txt:	-9.8
untitled_line_7404__input7401__variant1.txt:	-9.8
untitled_line_7614__input7611__variant1.txt:	-9.8
untitled_line_7741__input7738__variant1.txt:	-9.8
untitled_line_783__input783__variant1.txt:	-9.8
untitled_line_7905__input7902__variant1.txt:	-9.8
untitled_line_801__input801__variant1.txt:	-9.8
untitled_line_8169__input8166__variant1.txt:	-9.8
untitled_line_8339__input8336__variant1.txt:	-9.8
untitled_line_8567__input8564__variant1.txt:	-9.8
untitled_line_8575__input8572__variant1.txt:	-9.8
untitled_line_8598__input8595__variant1.txt:	-9.8
untitled_line_8720__input8717__variant1.txt:	-9.8
untitled_line_8808__input8805__variant1.txt:	-9.8
untitled_line_8817__input8814__variant1.txt:	-9.8
untitled_line_8840__input8837__variant1.txt:	-9.8
untitled_line_8909__input8906__variant1.txt:	-9.8
untitled_line_102__input102__variant1.txt:	-9.7
untitled_line_1067__input1067__variant1.txt:	-9.7
untitled_line_1204__input1204__variant1.txt:	-9.7
untitled_line_1224__input1224__variant1.txt:	-9.7
untitled_line_1258__input1258__variant1.txt:	-9.7
untitled_line_1309__input1309__variant1.txt:	-9.7
untitled_line_1313__input1313__variant1.txt:	-9.7
untitled_line_1415__input1415__variant1.txt:	-9.7
untitled_line_1561__input1561__variant1.txt:	-9.7
untitled_line_1605__input1605__variant1.txt:	-9.7
untitled_line_1632__input1632__variant1.txt:	-9.7
untitled_line_1634__input1634__variant1.txt:	-9.7
untitled_line_1669__input1669__variant1.txt:	-9.7
untitled_line_1691__input1691__variant1.txt:	-9.7
untitled_line_1731__input1731__variant1.txt:	-9.7
untitled_line_1814__input1814__variant1.txt:	-9.7
untitled_line_1827__input1827__variant1.txt:	-9.7
untitled_line_1890__input1890__variant1.txt:	-9.7
untitled_line_1960__input1960__variant1.txt:	-9.7
untitled_line_1980__input1980__variant1.txt:	-9.7
untitled_line_2086__input2086__variant1.txt:	-9.7
untitled_line_2126__input2126__variant1.txt:	-9.7
untitled_line_2225__input2225__variant1.txt:	-9.7
untitled_line_2226__input2226__variant1.txt:	-9.7
untitled_line_2245__input2245__variant1.txt:	-9.7
untitled_line_2250__input2250__variant1.txt:	-9.7
untitled_line_2278__input2278__variant1.txt:	-9.7
untitled_line_229__input229__variant1.txt:	-9.7
untitled_line_2291__input2291__variant1.txt:	-9.7
untitled_line_2331__input2331__variant1.txt:	-9.7
untitled_line_236__input236__variant1.txt:	-9.7
untitled_line_2421__input2421__variant1.txt:	-9.7
untitled_line_2470__input2470__variant1.txt:	-9.7
untitled_line_2485__input2485__variant1.txt:	-9.7
untitled_line_2506__input2506__variant1.txt:	-9.7
untitled_line_2515__input2515__variant1.txt:	-9.7
untitled_line_2628__input2628__variant1.txt:	-9.7
untitled_line_2637__input2637__variant1.txt:	-9.7
untitled_line_268__input268__variant1.txt:	-9.7
untitled_line_2775__input2775__variant1.txt:	-9.7
untitled_line_2782__input2782__variant1.txt:	-9.7
untitled_line_2822__input2822__variant1.txt:	-9.7
untitled_line_2851__input2851__variant1.txt:	-9.7
untitled_line_2886__input2886__variant1.txt:	-9.7
untitled_line_2993__input2993__variant1.txt:	-9.7
untitled_line_300__input300__variant1.txt:	-9.7
untitled_line_3130__input3130__variant1.txt:	-9.7
untitled_line_3308__input3308__variant1.txt:	-9.7
untitled_line_3313__input3313__variant1.txt:	-9.7
untitled_line_3330__input3330__variant1.txt:	-9.7
untitled_line_337__input337__variant1.txt:	-9.7
untitled_line_3393__input3393__variant1.txt:	-9.7
untitled_line_3430__input3430__variant1.txt:	-9.7
untitled_line_3533__input3533__variant1.txt:	-9.7
untitled_line_3562__input3562__variant1.txt:	-9.7
untitled_line_3607__input3607__variant1.txt:	-9.7
untitled_line_361__input361__variant1.txt:	-9.7
untitled_line_3701__input3701__variant1.txt:	-9.7
untitled_line_376__input376__variant1.txt:	-9.7
untitled_line_3794__input3794__variant1.txt:	-9.7
untitled_line_3895__input3895__variant1.txt:	-9.7
untitled_line_4003__input4003__variant1.txt:	-9.7
untitled_line_4059__input4059__variant1.txt:	-9.7
untitled_line_4066__input4066__variant1.txt:	-9.7
untitled_line_4226__input4226__variant1.txt:	-9.7
untitled_line_4264__input4264__variant1.txt:	-9.7
untitled_line_4469__input4468__variant1.txt:	-9.7
untitled_line_4491__input4490__variant1.txt:	-9.7
untitled_line_4631__input4630__variant1.txt:	-9.7
untitled_line_4773__input4772__variant1.txt:	-9.7
untitled_line_4868__input4867__variant1.txt:	-9.7
untitled_line_4895__input4894__variant1.txt:	-9.7
untitled_line_4913__input4912__variant1.txt:	-9.7
untitled_line_4936__input4935__variant1.txt:	-9.7
untitled_line_5080__input5079__variant1.txt:	-9.7
untitled_line_5155__input5154__variant1.txt:	-9.7
untitled_line_5228__input5226__variant1.txt:	-9.7
untitled_line_5409__input5407__variant1.txt:	-9.7
untitled_line_5428__input5426__variant1.txt:	-9.7
untitled_line_5519__input5517__variant1.txt:	-9.7
untitled_line_5527__input5525__variant1.txt:	-9.7
untitled_line_5562__input5560__variant1.txt:	-9.7
untitled_line_5580__input5578__variant1.txt:	-9.7
untitled_line_5597__input5595__variant1.txt:	-9.7
untitled_line_562__input562__variant1.txt:	-9.7
untitled_line_592__input592__variant1.txt:	-9.7
untitled_line_6039__input6036__variant1.txt:	-9.7
untitled_line_6203__input6200__variant1.txt:	-9.7
untitled_line_6223__input6220__variant1.txt:	-9.7
untitled_line_6259__input6256__variant1.txt:	-9.7
untitled_line_6334__input6331__variant1.txt:	-9.7
untitled_line_6358__input6355__variant1.txt:	-9.7
untitled_line_636__input636__variant1.txt:	-9.7
untitled_line_6414__input6411__variant1.txt:	-9.7
untitled_line_6420__input6417__variant1.txt:	-9.7
untitled_line_6616__input6613__variant1.txt:	-9.7
untitled_line_6652__input6649__variant1.txt:	-9.7
untitled_line_6653__input6650__variant1.txt:	-9.7
untitled_line_6661__input6658__variant1.txt:	-9.7
untitled_line_670__input670__variant1.txt:	-9.7
untitled_line_6738__input6735__variant1.txt:	-9.7
untitled_line_6875__input6872__variant1.txt:	-9.7
untitled_line_698__input698__variant1.txt:	-9.7
untitled_line_7039__input7036__variant1.txt:	-9.7
untitled_line_7067__input7064__variant1.txt:	-9.7
untitled_line_7084__input7081__variant1.txt:	-9.7
untitled_line_7184__input7181__variant1.txt:	-9.7
untitled_line_7225__input7222__variant1.txt:	-9.7
untitled_line_7256__input7253__variant1.txt:	-9.7
untitled_line_7387__input7384__variant1.txt:	-9.7
untitled_line_7411__input7408__variant1.txt:	-9.7
untitled_line_7431__input7428__variant1.txt:	-9.7
untitled_line_7505__input7502__variant1.txt:	-9.7
untitled_line_7566__input7563__variant1.txt:	-9.7
untitled_line_7642__input7639__variant1.txt:	-9.7
untitled_line_7645__input7642__variant1.txt:	-9.7
untitled_line_7702__input7699__variant1.txt:	-9.7
untitled_line_7739__input7736__variant1.txt:	-9.7
untitled_line_7790__input7787__variant1.txt:	-9.7
untitled_line_7959__input7956__variant1.txt:	-9.7
untitled_line_7966__input7963__variant1.txt:	-9.7
untitled_line_7983__input7980__variant1.txt:	-9.7
untitled_line_7998__input7995__variant1.txt:	-9.7
untitled_line_802__input802__variant1.txt:	-9.7
untitled_line_8048__input8045__variant1.txt:	-9.7
untitled_line_8081__input8078__variant1.txt:	-9.7
untitled_line_8251__input8248__variant1.txt:	-9.7
untitled_line_8435__input8432__variant1.txt:	-9.7
untitled_line_8583__input8580__variant1.txt:	-9.7
untitled_line_8824__input8821__variant1.txt:	-9.7
untitled_line_1002__input1002__variant1.txt:	-9.6
untitled_line_1225__input1225__variant1.txt:	-9.6
untitled_line_1264__input1264__variant1.txt:	-9.6
untitled_line_1310__input1310__variant1.txt:	-9.6
untitled_line_1325__input1325__variant1.txt:	-9.6
untitled_line_1546__input1546__variant1.txt:	-9.6
untitled_line_1754__input1754__variant1.txt:	-9.6
untitled_line_1816__input1816__variant1.txt:	-9.6
untitled_line_1908__input1908__variant1.txt:	-9.6
untitled_line_193__input193__variant1.txt:	-9.6
untitled_line_1986__input1986__variant1.txt:	-9.6
untitled_line_2078__input2078__variant1.txt:	-9.6
untitled_line_2102__input2102__variant1.txt:	-9.6
untitled_line_2109__input2109__variant1.txt:	-9.6
untitled_line_2183__input2183__variant1.txt:	-9.6
untitled_line_2185__input2185__variant1.txt:	-9.6
untitled_line_2227__input2227__variant1.txt:	-9.6
untitled_line_2255__input2255__variant1.txt:	-9.6
untitled_line_2355__input2355__variant1.txt:	-9.6
untitled_line_2425__input2425__variant1.txt:	-9.6
untitled_line_2436__input2436__variant1.txt:	-9.6
untitled_line_2527__input2527__variant1.txt:	-9.6
untitled_line_2745__input2745__variant1.txt:	-9.6
untitled_line_2810__input2810__variant1.txt:	-9.6
untitled_line_2824__input2824__variant1.txt:	-9.6
untitled_line_2828__input2828__variant1.txt:	-9.6
untitled_line_2847__input2847__variant1.txt:	-9.6
untitled_line_2879__input2879__variant1.txt:	-9.6
untitled_line_2972__input2972__variant1.txt:	-9.6
untitled_line_2992__input2992__variant1.txt:	-9.6
untitled_line_308__input308__variant1.txt:	-9.6
untitled_line_3086__input3086__variant1.txt:	-9.6
untitled_line_3119__input3119__variant1.txt:	-9.6
untitled_line_313__input313__variant1.txt:	-9.6
untitled_line_3159__input3159__variant1.txt:	-9.6
untitled_line_3213__input3213__variant1.txt:	-9.6
untitled_line_3288__input3288__variant1.txt:	-9.6
untitled_line_3499__input3499__variant1.txt:	-9.6
untitled_line_3507__input3507__variant1.txt:	-9.6
untitled_line_3520__input3520__variant1.txt:	-9.6
untitled_line_3535__input3535__variant1.txt:	-9.6
untitled_line_3564__input3564__variant1.txt:	-9.6
untitled_line_3595__input3595__variant1.txt:	-9.6
untitled_line_3616__input3616__variant1.txt:	-9.6
untitled_line_3730__input3730__variant1.txt:	-9.6
untitled_line_3770__input3770__variant1.txt:	-9.6
untitled_line_3805__input3805__variant1.txt:	-9.6
untitled_line_3903__input3903__variant1.txt:	-9.6
untitled_line_3933__input3933__variant1.txt:	-9.6
untitled_line_3969__input3969__variant1.txt:	-9.6
untitled_line_403__input403__variant1.txt:	-9.6
untitled_line_4302__input4302__variant1.txt:	-9.6
untitled_line_4304__input4304__variant1.txt:	-9.6
untitled_line_4381__input4380__variant1.txt:	-9.6
untitled_line_4393__input4392__variant1.txt:	-9.6
untitled_line_4429__input4428__variant1.txt:	-9.6
untitled_line_4551__input4550__variant1.txt:	-9.6
untitled_line_4599__input4598__variant1.txt:	-9.6
untitled_line_4640__input4639__variant1.txt:	-9.6
untitled_line_4733__input4732__variant1.txt:	-9.6
untitled_line_5043__input5042__variant1.txt:	-9.6
untitled_line_5113__input5112__variant1.txt:	-9.6
untitled_line_5185__input5183__variant1.txt:	-9.6
untitled_line_5198__input5196__variant1.txt:	-9.6
untitled_line_5238__input5236__variant1.txt:	-9.6
untitled_line_5347__input5345__variant1.txt:	-9.6
untitled_line_5356__input5354__variant1.txt:	-9.6
untitled_line_5370__input5368__variant1.txt:	-9.6
untitled_line_5481__input5479__variant1.txt:	-9.6
untitled_line_555__input555__variant1.txt:	-9.6
untitled_line_5604__input5602__variant1.txt:	-9.6
untitled_line_5655__input5653__variant1.txt:	-9.6
untitled_line_5840__input5837__variant1.txt:	-9.6
untitled_line_5963__input5960__variant1.txt:	-9.6
untitled_line_5966__input5963__variant1.txt:	-9.6
untitled_line_5994__input5991__variant1.txt:	-9.6
untitled_line_5997__input5994__variant1.txt:	-9.6
untitled_line_6117__input6114__variant1.txt:	-9.6
untitled_line_6163__input6160__variant1.txt:	-9.6
untitled_line_6186__input6183__variant1.txt:	-9.6
untitled_line_6199__input6196__variant1.txt:	-9.6
untitled_line_6316__input6313__variant1.txt:	-9.6
untitled_line_6319__input6316__variant1.txt:	-9.6
untitled_line_6551__input6548__variant1.txt:	-9.6
untitled_line_6592__input6589__variant1.txt:	-9.6
untitled_line_6638__input6635__variant1.txt:	-9.6
untitled_line_6759__input6756__variant1.txt:	-9.6
untitled_line_6982__input6979__variant1.txt:	-9.6
untitled_line_7019__input7016__variant1.txt:	-9.6
untitled_line_7102__input7099__variant1.txt:	-9.6
untitled_line_7199__input7196__variant1.txt:	-9.6
untitled_line_7207__input7204__variant1.txt:	-9.6
untitled_line_7271__input7268__variant1.txt:	-9.6
untitled_line_7330__input7327__variant1.txt:	-9.6
untitled_line_7377__input7374__variant1.txt:	-9.6
untitled_line_7380__input7377__variant1.txt:	-9.6
untitled_line_7555__input7552__variant1.txt:	-9.6
untitled_line_7573__input7570__variant1.txt:	-9.6
untitled_line_7628__input7625__variant1.txt:	-9.6
untitled_line_7827__input7824__variant1.txt:	-9.6
untitled_line_7844__input7841__variant1.txt:	-9.6
untitled_line_7951__input7948__variant1.txt:	-9.6
untitled_line_798__input798__variant1.txt:	-9.6
untitled_line_7986__input7983__variant1.txt:	-9.6
untitled_line_7987__input7984__variant1.txt:	-9.6
untitled_line_80__input80__variant1.txt:	-9.6
untitled_line_8017__input8014__variant1.txt:	-9.6
untitled_line_8027__input8024__variant1.txt:	-9.6
untitled_line_8099__input8096__variant1.txt:	-9.6
untitled_line_8204__input8201__variant1.txt:	-9.6
untitled_line_8266__input8263__variant1.txt:	-9.6
untitled_line_8301__input8298__variant1.txt:	-9.6
untitled_line_8394__input8391__variant1.txt:	-9.6
untitled_line_842__input842__variant1.txt:	-9.6
untitled_line_8520__input8517__variant1.txt:	-9.6
untitled_line_859__input859__variant1.txt:	-9.6
untitled_line_8703__input8700__variant1.txt:	-9.6
untitled_line_1010__input1010__variant1.txt:	-9.5
untitled_line_1029__input1029__variant1.txt:	-9.5
untitled_line_1202__input1202__variant1.txt:	-9.5
untitled_line_1210__input1210__variant1.txt:	-9.5
untitled_line_1214__input1214__variant1.txt:	-9.5
untitled_line_124__input124__variant1.txt:	-9.5
untitled_line_128__input128__variant1.txt:	-9.5
untitled_line_1365__input1365__variant1.txt:	-9.5
untitled_line_147__input147__variant1.txt:	-9.5
untitled_line_1507__input1507__variant1.txt:	-9.5
untitled_line_154__input154__variant1.txt:	-9.5
untitled_line_169__input169__variant1.txt:	-9.5
untitled_line_1751__input1751__variant1.txt:	-9.5
untitled_line_1782__input1782__variant1.txt:	-9.5
untitled_line_1913__input1913__variant1.txt:	-9.5
untitled_line_1985__input1985__variant1.txt:	-9.5
untitled_line_2069__input2069__variant1.txt:	-9.5
untitled_line_2070__input2070__variant1.txt:	-9.5
untitled_line_2082__input2082__variant1.txt:	-9.5
untitled_line_2172__input2172__variant1.txt:	-9.5
untitled_line_2390__input2390__variant1.txt:	-9.5
untitled_line_2392__input2392__variant1.txt:	-9.5
untitled_line_2489__input2489__variant1.txt:	-9.5
untitled_line_2564__input2564__variant1.txt:	-9.5
untitled_line_2607__input2607__variant1.txt:	-9.5
untitled_line_2746__input2746__variant1.txt:	-9.5
untitled_line_2754__input2754__variant1.txt:	-9.5
untitled_line_2861__input2861__variant1.txt:	-9.5
untitled_line_2875__input2875__variant1.txt:	-9.5
untitled_line_2908__input2908__variant1.txt:	-9.5
untitled_line_2958__input2958__variant1.txt:	-9.5
untitled_line_3149__input3149__variant1.txt:	-9.5
untitled_line_3211__input3211__variant1.txt:	-9.5
untitled_line_3240__input3240__variant1.txt:	-9.5
untitled_line_3384__input3384__variant1.txt:	-9.5
untitled_line_34__input34__variant1.txt:	-9.5
untitled_line_3417__input3417__variant1.txt:	-9.5
untitled_line_3427__input3427__variant1.txt:	-9.5
untitled_line_3439__input3439__variant1.txt:	-9.5
untitled_line_3482__input3482__variant1.txt:	-9.5
untitled_line_3495__input3495__variant1.txt:	-9.5
untitled_line_3511__input3511__variant1.txt:	-9.5
untitled_line_3632__input3632__variant1.txt:	-9.5
untitled_line_3676__input3676__variant1.txt:	-9.5
untitled_line_3785__input3785__variant1.txt:	-9.5
untitled_line_3810__input3810__variant1.txt:	-9.5
untitled_line_3831__input3831__variant1.txt:	-9.5
untitled_line_387__input387__variant1.txt:	-9.5
untitled_line_3882__input3882__variant1.txt:	-9.5
untitled_line_3991__input3991__variant1.txt:	-9.5
untitled_line_4079__input4079__variant1.txt:	-9.5
untitled_line_4308__input4308__variant1.txt:	-9.5
untitled_line_4470__input4469__variant1.txt:	-9.5
untitled_line_4473__input4472__variant1.txt:	-9.5
untitled_line_4490__input4489__variant1.txt:	-9.5
untitled_line_4500__input4499__variant1.txt:	-9.5
untitled_line_4545__input4544__variant1.txt:	-9.5
untitled_line_4562__input4561__variant1.txt:	-9.5
untitled_line_460__input460__variant1.txt:	-9.5
untitled_line_4613__input4612__variant1.txt:	-9.5
untitled_line_4722__input4721__variant1.txt:	-9.5
untitled_line_4744__input4743__variant1.txt:	-9.5
untitled_line_4783__input4782__variant1.txt:	-9.5
untitled_line_4794__input4793__variant1.txt:	-9.5
untitled_line_4924__input4923__variant1.txt:	-9.5
untitled_line_4994__input4993__variant1.txt:	-9.5
untitled_line_4995__input4994__variant1.txt:	-9.5
untitled_line_4999__input4998__variant1.txt:	-9.5
untitled_line_5017__input5016__variant1.txt:	-9.5
untitled_line_5028__input5027__variant1.txt:	-9.5
untitled_line_5087__input5086__variant1.txt:	-9.5
untitled_line_5498__input5496__variant1.txt:	-9.5
untitled_line_5503__input5501__variant1.txt:	-9.5
untitled_line_5556__input5554__variant1.txt:	-9.5
untitled_line_556__input556__variant1.txt:	-9.5
untitled_line_5626__input5624__variant1.txt:	-9.5
untitled_line_5643__input5641__variant1.txt:	-9.5
untitled_line_5690__input5688__variant1.txt:	-9.5
untitled_line_5763__input5760__variant1.txt:	-9.5
untitled_line_5776__input5773__variant1.txt:	-9.5
untitled_line_5857__input5854__variant1.txt:	-9.5
untitled_line_5922__input5919__variant1.txt:	-9.5
untitled_line_6012__input6009__variant1.txt:	-9.5
untitled_line_6034__input6031__variant1.txt:	-9.5
untitled_line_6258__input6255__variant1.txt:	-9.5
untitled_line_6396__input6393__variant1.txt:	-9.5
untitled_line_6495__input6492__variant1.txt:	-9.5
untitled_line_6549__input6546__variant1.txt:	-9.5
untitled_line_6572__input6569__variant1.txt:	-9.5
untitled_line_6594__input6591__variant1.txt:	-9.5
untitled_line_6641__input6638__variant1.txt:	-9.5
untitled_line_6751__input6748__variant1.txt:	-9.5
untitled_line_6877__input6874__variant1.txt:	-9.5
untitled_line_6955__input6952__variant1.txt:	-9.5
untitled_line_6994__input6991__variant1.txt:	-9.5
untitled_line_7044__input7041__variant1.txt:	-9.5
untitled_line_7074__input7071__variant1.txt:	-9.5
untitled_line_7219__input7216__variant1.txt:	-9.5
untitled_line_7409__input7406__variant1.txt:	-9.5
untitled_line_7477__input7474__variant1.txt:	-9.5
untitled_line_7589__input7586__variant1.txt:	-9.5
untitled_line_7610__input7607__variant1.txt:	-9.5
untitled_line_7727__input7724__variant1.txt:	-9.5
untitled_line_7735__input7732__variant1.txt:	-9.5
untitled_line_78__input78__variant1.txt:	-9.5
untitled_line_7879__input7876__variant1.txt:	-9.5
untitled_line_7922__input7919__variant1.txt:	-9.5
untitled_line_7938__input7935__variant1.txt:	-9.5
untitled_line_8214__input8211__variant1.txt:	-9.5
untitled_line_823__input823__variant1.txt:	-9.5
untitled_line_8237__input8234__variant1.txt:	-9.5
untitled_line_830__input830__variant1.txt:	-9.5
untitled_line_8341__input8338__variant1.txt:	-9.5
untitled_line_8418__input8415__variant1.txt:	-9.5
untitled_line_875__input875__variant1.txt:	-9.5
untitled_line_8846__input8843__variant1.txt:	-9.5
untitled_line_888__input888__variant1.txt:	-9.5
untitled_line_1005__input1005__variant1.txt:	-9.4
untitled_line_1068__input1068__variant1.txt:	-9.4
untitled_line_1121__input1121__variant1.txt:	-9.4
untitled_line_1150__input1150__variant1.txt:	-9.4
untitled_line_1190__input1190__variant1.txt:	-9.4
untitled_line_1278__input1278__variant1.txt:	-9.4
untitled_line_1282__input1282__variant1.txt:	-9.4
untitled_line_1421__input1421__variant1.txt:	-9.4
untitled_line_1465__input1465__variant1.txt:	-9.4
untitled_line_1626__input1626__variant1.txt:	-9.4
untitled_line_1643__input1643__variant1.txt:	-9.4
untitled_line_1647__input1647__variant1.txt:	-9.4
untitled_line_1704__input1704__variant1.txt:	-9.4
untitled_line_1784__input1784__variant1.txt:	-9.4
untitled_line_1847__input1847__variant1.txt:	-9.4
untitled_line_1955__input1955__variant1.txt:	-9.4
untitled_line_1962__input1962__variant1.txt:	-9.4
untitled_line_2013__input2013__variant1.txt:	-9.4
untitled_line_2057__input2057__variant1.txt:	-9.4
untitled_line_2131__input2131__variant1.txt:	-9.4
untitled_line_218__input218__variant1.txt:	-9.4
untitled_line_2350__input2350__variant1.txt:	-9.4
untitled_line_2404__input2404__variant1.txt:	-9.4
untitled_line_2439__input2439__variant1.txt:	-9.4
untitled_line_253__input253__variant1.txt:	-9.4
untitled_line_2536__input2536__variant1.txt:	-9.4
untitled_line_2623__input2623__variant1.txt:	-9.4
untitled_line_2626__input2626__variant1.txt:	-9.4
untitled_line_2630__input2630__variant1.txt:	-9.4
untitled_line_265__input265__variant1.txt:	-9.4
untitled_line_2734__input2734__variant1.txt:	-9.4
untitled_line_2755__input2755__variant1.txt:	-9.4
untitled_line_2852__input2852__variant1.txt:	-9.4
untitled_line_2858__input2858__variant1.txt:	-9.4
untitled_line_2866__input2866__variant1.txt:	-9.4
untitled_line_2974__input2974__variant1.txt:	-9.4
untitled_line_2990__input2990__variant1.txt:	-9.4
untitled_line_3012__input3012__variant1.txt:	-9.4
untitled_line_3034__input3034__variant1.txt:	-9.4
untitled_line_3074__input3074__variant1.txt:	-9.4
untitled_line_3098__input3098__variant1.txt:	-9.4
untitled_line_3230__input3230__variant1.txt:	-9.4
untitled_line_3301__input3301__variant1.txt:	-9.4
untitled_line_3322__input3322__variant1.txt:	-9.4
untitled_line_3334__input3334__variant1.txt:	-9.4
untitled_line_3336__input3336__variant1.txt:	-9.4
untitled_line_350__input350__variant1.txt:	-9.4
untitled_line_3573__input3573__variant1.txt:	-9.4
untitled_line_3574__input3574__variant1.txt:	-9.4
untitled_line_3637__input3637__variant1.txt:	-9.4
untitled_line_3765__input3765__variant1.txt:	-9.4
untitled_line_3780__input3780__variant1.txt:	-9.4
untitled_line_3989__input3989__variant1.txt:	-9.4
untitled_line_4011__input4011__variant1.txt:	-9.4
untitled_line_4021__input4021__variant1.txt:	-9.4
untitled_line_4083__input4083__variant1.txt:	-9.4
untitled_line_4129__input4129__variant1.txt:	-9.4
untitled_line_4162__input4162__variant1.txt:	-9.4
untitled_line_417__input417__variant1.txt:	-9.4
untitled_line_4175__input4175__variant1.txt:	-9.4
untitled_line_4188__input4188__variant1.txt:	-9.4
untitled_line_4192__input4192__variant1.txt:	-9.4
untitled_line_4244__input4244__variant1.txt:	-9.4
untitled_line_432__input432__variant1.txt:	-9.4
untitled_line_4565__input4564__variant1.txt:	-9.4
untitled_line_4687__input4686__variant1.txt:	-9.4
untitled_line_4731__input4730__variant1.txt:	-9.4
untitled_line_4745__input4744__variant1.txt:	-9.4
untitled_line_508__input508__variant1.txt:	-9.4
untitled_line_5092__input5091__variant1.txt:	-9.4
untitled_line_5140__input5139__variant1.txt:	-9.4
untitled_line_5272__input5270__variant1.txt:	-9.4
untitled_line_5324__input5322__variant1.txt:	-9.4
untitled_line_5338__input5336__variant1.txt:	-9.4
untitled_line_5374__input5372__variant1.txt:	-9.4
untitled_line_5394__input5392__variant1.txt:	-9.4
untitled_line_5395__input5393__variant1.txt:	-9.4
untitled_line_5421__input5419__variant1.txt:	-9.4
untitled_line_5443__input5441__variant1.txt:	-9.4
untitled_line_5469__input5467__variant1.txt:	-9.4
untitled_line_5491__input5489__variant1.txt:	-9.4
untitled_line_5623__input5621__variant1.txt:	-9.4
untitled_line_563__input563__variant1.txt:	-9.4
untitled_line_5665__input5663__variant1.txt:	-9.4
untitled_line_587__input587__variant1.txt:	-9.4
untitled_line_5886__input5883__variant1.txt:	-9.4
untitled_line_5914__input5911__variant1.txt:	-9.4
untitled_line_5920__input5917__variant1.txt:	-9.4
untitled_line_5931__input5928__variant1.txt:	-9.4
untitled_line_6000__input5997__variant1.txt:	-9.4
untitled_line_6084__input6081__variant1.txt:	-9.4
untitled_line_6169__input6166__variant1.txt:	-9.4
untitled_line_620__input620__variant1.txt:	-9.4
untitled_line_6305__input6302__variant1.txt:	-9.4
untitled_line_6357__input6354__variant1.txt:	-9.4
untitled_line_6437__input6434__variant1.txt:	-9.4
untitled_line_6501__input6498__variant1.txt:	-9.4
untitled_line_6516__input6513__variant1.txt:	-9.4
untitled_line_653__input653__variant1.txt:	-9.4
untitled_line_6596__input6593__variant1.txt:	-9.4
untitled_line_6611__input6608__variant1.txt:	-9.4
untitled_line_6651__input6648__variant1.txt:	-9.4
untitled_line_669__input669__variant1.txt:	-9.4
untitled_line_6728__input6725__variant1.txt:	-9.4
untitled_line_6851__input6848__variant1.txt:	-9.4
untitled_line_6864__input6861__variant1.txt:	-9.4
untitled_line_7057__input7054__variant1.txt:	-9.4
untitled_line_7090__input7087__variant1.txt:	-9.4
untitled_line_7103__input7100__variant1.txt:	-9.4
untitled_line_7110__input7107__variant1.txt:	-9.4
untitled_line_7169__input7166__variant1.txt:	-9.4
untitled_line_7171__input7168__variant1.txt:	-9.4
untitled_line_7254__input7251__variant1.txt:	-9.4
untitled_line_7289__input7286__variant1.txt:	-9.4
untitled_line_7420__input7417__variant1.txt:	-9.4
untitled_line_7495__input7492__variant1.txt:	-9.4
untitled_line_7518__input7515__variant1.txt:	-9.4
untitled_line_7537__input7534__variant1.txt:	-9.4
untitled_line_7585__input7582__variant1.txt:	-9.4
untitled_line_7647__input7644__variant1.txt:	-9.4
untitled_line_7703__input7700__variant1.txt:	-9.4
untitled_line_7714__input7711__variant1.txt:	-9.4
untitled_line_781__input781__variant1.txt:	-9.4
untitled_line_7859__input7856__variant1.txt:	-9.4
untitled_line_7875__input7872__variant1.txt:	-9.4
untitled_line_7900__input7897__variant1.txt:	-9.4
untitled_line_8041__input8038__variant1.txt:	-9.4
untitled_line_8171__input8168__variant1.txt:	-9.4
untitled_line_8210__input8207__variant1.txt:	-9.4
untitled_line_8387__input8384__variant1.txt:	-9.4
untitled_line_8408__input8405__variant1.txt:	-9.4
untitled_line_8457__input8454__variant1.txt:	-9.4
untitled_line_8509__input8506__variant1.txt:	-9.4
untitled_line_8527__input8524__variant1.txt:	-9.4
untitled_line_8569__input8566__variant1.txt:	-9.4
untitled_line_863__input863__variant1.txt:	-9.4
untitled_line_8719__input8716__variant1.txt:	-9.4
untitled_line_8746__input8743__variant1.txt:	-9.4
untitled_line_8763__input8760__variant1.txt:	-9.4
untitled_line_103__input103__variant1.txt:	-9.3
untitled_line_1134__input1134__variant1.txt:	-9.3
untitled_line_1176__input1176__variant1.txt:	-9.3
untitled_line_1209__input1209__variant1.txt:	-9.3
untitled_line_1491__input1491__variant1.txt:	-9.3
untitled_line_1551__input1551__variant1.txt:	-9.3
untitled_line_1554__input1554__variant1.txt:	-9.3
untitled_line_1576__input1576__variant1.txt:	-9.3
untitled_line_1591__input1591__variant1.txt:	-9.3
untitled_line_1594__input1594__variant1.txt:	-9.3
untitled_line_1600__input1600__variant1.txt:	-9.3
untitled_line_1652__input1652__variant1.txt:	-9.3
untitled_line_1695__input1695__variant1.txt:	-9.3
untitled_line_1789__input1789__variant1.txt:	-9.3
untitled_line_2031__input2031__variant1.txt:	-9.3
untitled_line_2074__input2074__variant1.txt:	-9.3
untitled_line_2099__input2099__variant1.txt:	-9.3
untitled_line_2155__input2155__variant1.txt:	-9.3
untitled_line_2173__input2173__variant1.txt:	-9.3
untitled_line_2229__input2229__variant1.txt:	-9.3
untitled_line_2261__input2261__variant1.txt:	-9.3
untitled_line_2274__input2274__variant1.txt:	-9.3
untitled_line_2282__input2282__variant1.txt:	-9.3
untitled_line_2386__input2386__variant1.txt:	-9.3
untitled_line_2395__input2395__variant1.txt:	-9.3
untitled_line_2398__input2398__variant1.txt:	-9.3
untitled_line_2435__input2435__variant1.txt:	-9.3
untitled_line_2467__input2467__variant1.txt:	-9.3
untitled_line_2484__input2484__variant1.txt:	-9.3
untitled_line_2505__input2505__variant1.txt:	-9.3
untitled_line_2634__input2634__variant1.txt:	-9.3
untitled_line_266__input266__variant1.txt:	-9.3
untitled_line_2660__input2660__variant1.txt:	-9.3
untitled_line_2748__input2748__variant1.txt:	-9.3
untitled_line_2779__input2779__variant1.txt:	-9.3
untitled_line_279__input279__variant1.txt:	-9.3
untitled_line_2790__input2790__variant1.txt:	-9.3
untitled_line_2813__input2813__variant1.txt:	-9.3
untitled_line_287__input287__variant1.txt:	-9.3
untitled_line_289__input289__variant1.txt:	-9.3
untitled_line_2914__input2914__variant1.txt:	-9.3
untitled_line_2947__input2947__variant1.txt:	-9.3
untitled_line_2956__input2956__variant1.txt:	-9.3
untitled_line_2983__input2983__variant1.txt:	-9.3
untitled_line_3073__input3073__variant1.txt:	-9.3
untitled_line_3077__input3077__variant1.txt:	-9.3
untitled_line_3082__input3082__variant1.txt:	-9.3
untitled_line_3142__input3142__variant1.txt:	-9.3
untitled_line_3333__input3333__variant1.txt:	-9.3
untitled_line_3372__input3372__variant1.txt:	-9.3
untitled_line_3377__input3377__variant1.txt:	-9.3
untitled_line_3446__input3446__variant1.txt:	-9.3
untitled_line_3547__input3547__variant1.txt:	-9.3
untitled_line_3623__input3623__variant1.txt:	-9.3
untitled_line_3750__input3750__variant1.txt:	-9.3
untitled_line_3752__input3752__variant1.txt:	-9.3
untitled_line_3813__input3813__variant1.txt:	-9.3
untitled_line_3817__input3817__variant1.txt:	-9.3
untitled_line_3837__input3837__variant1.txt:	-9.3
untitled_line_3879__input3879__variant1.txt:	-9.3
untitled_line_3962__input3962__variant1.txt:	-9.3
untitled_line_3982__input3982__variant1.txt:	-9.3
untitled_line_4006__input4006__variant1.txt:	-9.3
untitled_line_4008__input4008__variant1.txt:	-9.3
untitled_line_4014__input4014__variant1.txt:	-9.3
untitled_line_4026__input4026__variant1.txt:	-9.3
untitled_line_405__input405__variant1.txt:	-9.3
untitled_line_4076__input4076__variant1.txt:	-9.3
untitled_line_4133__input4133__variant1.txt:	-9.3
untitled_line_4213__input4213__variant1.txt:	-9.3
untitled_line_4228__input4228__variant1.txt:	-9.3
untitled_line_4412__input4411__variant1.txt:	-9.3
untitled_line_457__input457__variant1.txt:	-9.3
untitled_line_4591__input4590__variant1.txt:	-9.3
untitled_line_4653__input4652__variant1.txt:	-9.3
untitled_line_4661__input4660__variant1.txt:	-9.3
untitled_line_4668__input4667__variant1.txt:	-9.3
untitled_line_4701__input4700__variant1.txt:	-9.3
untitled_line_4713__input4712__variant1.txt:	-9.3
untitled_line_4784__input4783__variant1.txt:	-9.3
untitled_line_4827__input4826__variant1.txt:	-9.3
untitled_line_4897__input4896__variant1.txt:	-9.3
untitled_line_5003__input5002__variant1.txt:	-9.3
untitled_line_5016__input5015__variant1.txt:	-9.3
untitled_line_5051__input5050__variant1.txt:	-9.3
untitled_line_5056__input5055__variant1.txt:	-9.3
untitled_line_5118__input5117__variant1.txt:	-9.3
untitled_line_5131__input5130__variant1.txt:	-9.3
untitled_line_5197__input5195__variant1.txt:	-9.3
untitled_line_5217__input5215__variant1.txt:	-9.3
untitled_line_5224__input5222__variant1.txt:	-9.3
untitled_line_5259__input5257__variant1.txt:	-9.3
untitled_line_5260__input5258__variant1.txt:	-9.3
untitled_line_5336__input5334__variant1.txt:	-9.3
untitled_line_5477__input5475__variant1.txt:	-9.3
untitled_line_559__input559__variant1.txt:	-9.3
untitled_line_5637__input5635__variant1.txt:	-9.3
untitled_line_5667__input5665__variant1.txt:	-9.3
untitled_line_5686__input5684__variant1.txt:	-9.3
untitled_line_5887__input5884__variant1.txt:	-9.3
untitled_line_6015__input6012__variant1.txt:	-9.3
untitled_line_6085__input6082__variant1.txt:	-9.3
untitled_line_6092__input6089__variant1.txt:	-9.3
untitled_line_6118__input6115__variant1.txt:	-9.3
untitled_line_6150__input6147__variant1.txt:	-9.3
untitled_line_6184__input6181__variant1.txt:	-9.3
untitled_line_619__input619__variant1.txt:	-9.3
untitled_line_6218__input6215__variant1.txt:	-9.3
untitled_line_6292__input6289__variant1.txt:	-9.3
untitled_line_6304__input6301__variant1.txt:	-9.3
untitled_line_6391__input6388__variant1.txt:	-9.3
untitled_line_6445__input6442__variant1.txt:	-9.3
untitled_line_6555__input6552__variant1.txt:	-9.3
untitled_line_6561__input6558__variant1.txt:	-9.3
untitled_line_6598__input6595__variant1.txt:	-9.3
untitled_line_6599__input6596__variant1.txt:	-9.3
untitled_line_6659__input6656__variant1.txt:	-9.3
untitled_line_680__input680__variant1.txt:	-9.3
untitled_line_6812__input6809__variant1.txt:	-9.3
untitled_line_6998__input6995__variant1.txt:	-9.3
untitled_line_7003__input7000__variant1.txt:	-9.3
untitled_line_7043__input7040__variant1.txt:	-9.3
untitled_line_7047__input7044__variant1.txt:	-9.3
untitled_line_7069__input7066__variant1.txt:	-9.3
untitled_line_7142__input7139__variant1.txt:	-9.3
untitled_line_7267__input7264__variant1.txt:	-9.3
untitled_line_7270__input7267__variant1.txt:	-9.3
untitled_line_7335__input7332__variant1.txt:	-9.3
untitled_line_7487__input7484__variant1.txt:	-9.3
untitled_line_7489__input7486__variant1.txt:	-9.3
untitled_line_7577__input7574__variant1.txt:	-9.3
untitled_line_7687__input7684__variant1.txt:	-9.3
untitled_line_7712__input7709__variant1.txt:	-9.3
untitled_line_7736__input7733__variant1.txt:	-9.3
untitled_line_7762__input7759__variant1.txt:	-9.3
untitled_line_7764__input7761__variant1.txt:	-9.3
untitled_line_7767__input7764__variant1.txt:	-9.3
untitled_line_7807__input7804__variant1.txt:	-9.3
untitled_line_7818__input7815__variant1.txt:	-9.3
untitled_line_7821__input7818__variant1.txt:	-9.3
untitled_line_7851__input7848__variant1.txt:	-9.3
untitled_line_7857__input7854__variant1.txt:	-9.3
untitled_line_7874__input7871__variant1.txt:	-9.3
untitled_line_8080__input8077__variant1.txt:	-9.3
untitled_line_8164__input8161__variant1.txt:	-9.3
untitled_line_8185__input8182__variant1.txt:	-9.3
untitled_line_8234__input8231__variant1.txt:	-9.3
untitled_line_8242__input8239__variant1.txt:	-9.3
untitled_line_8277__input8274__variant1.txt:	-9.3
untitled_line_8381__input8378__variant1.txt:	-9.3
untitled_line_841__input841__variant1.txt:	-9.3
untitled_line_8471__input8468__variant1.txt:	-9.3
untitled_line_8472__input8469__variant1.txt:	-9.3
untitled_line_8577__input8574__variant1.txt:	-9.3
untitled_line_8628__input8625__variant1.txt:	-9.3
untitled_line_8630__input8627__variant1.txt:	-9.3
untitled_line_874__input874__variant1.txt:	-9.3
untitled_line_8791__input8788__variant1.txt:	-9.3
untitled_line_1072__input1072__variant1.txt:	-9.2
untitled_line_1160__input1160__variant1.txt:	-9.2
untitled_line_1164__input1164__variant1.txt:	-9.2
untitled_line_127__input127__variant1.txt:	-9.2
untitled_line_1320__input1320__variant1.txt:	-9.2
untitled_line_137__input137__variant1.txt:	-9.2
untitled_line_1411__input1411__variant1.txt:	-9.2
untitled_line_1418__input1418__variant1.txt:	-9.2
untitled_line_1505__input1505__variant1.txt:	-9.2
untitled_line_1533__input1533__variant1.txt:	-9.2
untitled_line_1548__input1548__variant1.txt:	-9.2
untitled_line_1598__input1598__variant1.txt:	-9.2
untitled_line_1607__input1607__variant1.txt:	-9.2
untitled_line_1657__input1657__variant1.txt:	-9.2
untitled_line_1683__input1683__variant1.txt:	-9.2
untitled_line_1821__input1821__variant1.txt:	-9.2
untitled_line_1859__input1859__variant1.txt:	-9.2
untitled_line_1936__input1936__variant1.txt:	-9.2
untitled_line_2147__input2147__variant1.txt:	-9.2
untitled_line_2193__input2193__variant1.txt:	-9.2
untitled_line_2239__input2239__variant1.txt:	-9.2
untitled_line_2254__input2254__variant1.txt:	-9.2
untitled_line_239__input239__variant1.txt:	-9.2
untitled_line_2440__input2440__variant1.txt:	-9.2
untitled_line_2743__input2743__variant1.txt:	-9.2
untitled_line_2757__input2757__variant1.txt:	-9.2
untitled_line_2772__input2772__variant1.txt:	-9.2
untitled_line_2817__input2817__variant1.txt:	-9.2
untitled_line_2862__input2862__variant1.txt:	-9.2
untitled_line_2892__input2892__variant1.txt:	-9.2
untitled_line_2925__input2925__variant1.txt:	-9.2
untitled_line_299__input299__variant1.txt:	-9.2
untitled_line_3083__input3083__variant1.txt:	-9.2
untitled_line_3093__input3093__variant1.txt:	-9.2
untitled_line_3169__input3169__variant1.txt:	-9.2
untitled_line_3174__input3174__variant1.txt:	-9.2
untitled_line_3320__input3320__variant1.txt:	-9.2
untitled_line_3356__input3356__variant1.txt:	-9.2
untitled_line_3374__input3374__variant1.txt:	-9.2
untitled_line_3489__input3489__variant1.txt:	-9.2
untitled_line_3508__input3508__variant1.txt:	-9.2
untitled_line_3569__input3569__variant1.txt:	-9.2
untitled_line_3584__input3584__variant1.txt:	-9.2
untitled_line_3589__input3589__variant1.txt:	-9.2
untitled_line_3642__input3642__variant1.txt:	-9.2
untitled_line_3645__input3645__variant1.txt:	-9.2
untitled_line_3656__input3656__variant1.txt:	-9.2
untitled_line_3727__input3727__variant1.txt:	-9.2
untitled_line_3743__input3743__variant1.txt:	-9.2
untitled_line_3762__input3762__variant1.txt:	-9.2
untitled_line_3798__input3798__variant1.txt:	-9.2
untitled_line_3904__input3904__variant1.txt:	-9.2
untitled_line_3938__input3938__variant1.txt:	-9.2
untitled_line_4089__input4089__variant1.txt:	-9.2
untitled_line_4111__input4111__variant1.txt:	-9.2
untitled_line_4174__input4174__variant1.txt:	-9.2
untitled_line_4177__input4177__variant1.txt:	-9.2
untitled_line_4297__input4297__variant1.txt:	-9.2
untitled_line_4301__input4301__variant1.txt:	-9.2
untitled_line_4318__input4318__variant1.txt:	-9.2
untitled_line_4366__input4365__variant1.txt:	-9.2
untitled_line_4397__input4396__variant1.txt:	-9.2
untitled_line_4486__input4485__variant1.txt:	-9.2
untitled_line_4639__input4638__variant1.txt:	-9.2
untitled_line_4646__input4645__variant1.txt:	-9.2
untitled_line_4690__input4689__variant1.txt:	-9.2
untitled_line_4725__input4724__variant1.txt:	-9.2
untitled_line_4746__input4745__variant1.txt:	-9.2
untitled_line_48__input48__variant1.txt:	-9.2
untitled_line_4891__input4890__variant1.txt:	-9.2
untitled_line_5035__input5034__variant1.txt:	-9.2
untitled_line_5178__input5176__variant1.txt:	-9.2
untitled_line_5231__input5229__variant1.txt:	-9.2
untitled_line_5263__input5261__variant1.txt:	-9.2
untitled_line_5269__input5267__variant1.txt:	-9.2
untitled_line_5363__input5361__variant1.txt:	-9.2
untitled_line_5572__input5570__variant1.txt:	-9.2
untitled_line_5601__input5599__variant1.txt:	-9.2
untitled_line_5621__input5619__variant1.txt:	-9.2
untitled_line_5651__input5649__variant1.txt:	-9.2
untitled_line_571__input571__variant1.txt:	-9.2
untitled_line_5732__input5730__variant1.txt:	-9.2
untitled_line_5740__input5738__variant1.txt:	-9.2
untitled_line_5747__input5745__variant1.txt:	-9.2
untitled_line_580__input580__variant1.txt:	-9.2
untitled_line_5834__input5831__variant1.txt:	-9.2
untitled_line_585__input585__variant1.txt:	-9.2
untitled_line_5876__input5873__variant1.txt:	-9.2
untitled_line_5993__input5990__variant1.txt:	-9.2
untitled_line_6071__input6068__variant1.txt:	-9.2
untitled_line_6178__input6175__variant1.txt:	-9.2
untitled_line_6219__input6216__variant1.txt:	-9.2
untitled_line_6243__input6240__variant1.txt:	-9.2
untitled_line_6324__input6321__variant1.txt:	-9.2
untitled_line_6329__input6326__variant1.txt:	-9.2
untitled_line_6372__input6369__variant1.txt:	-9.2
untitled_line_6383__input6380__variant1.txt:	-9.2
untitled_line_6430__input6427__variant1.txt:	-9.2
untitled_line_6543__input6540__variant1.txt:	-9.2
untitled_line_6805__input6802__variant1.txt:	-9.2
untitled_line_6827__input6824__variant1.txt:	-9.2
untitled_line_6845__input6842__variant1.txt:	-9.2
untitled_line_7013__input7010__variant1.txt:	-9.2
untitled_line_7048__input7045__variant1.txt:	-9.2
untitled_line_7062__input7059__variant1.txt:	-9.2
untitled_line_7109__input7106__variant1.txt:	-9.2
untitled_line_7125__input7122__variant1.txt:	-9.2
untitled_line_7138__input7135__variant1.txt:	-9.2
untitled_line_7158__input7155__variant1.txt:	-9.2
untitled_line_7227__input7224__variant1.txt:	-9.2
untitled_line_7232__input7229__variant1.txt:	-9.2
untitled_line_7401__input7398__variant1.txt:	-9.2
untitled_line_7454__input7451__variant1.txt:	-9.2
untitled_line_749__input749__variant1.txt:	-9.2
untitled_line_7496__input7493__variant1.txt:	-9.2
untitled_line_7512__input7509__variant1.txt:	-9.2
untitled_line_7515__input7512__variant1.txt:	-9.2
untitled_line_7519__input7516__variant1.txt:	-9.2
untitled_line_7683__input7680__variant1.txt:	-9.2
untitled_line_77__input77__variant1.txt:	-9.2
untitled_line_7745__input7742__variant1.txt:	-9.2
untitled_line_775__input775__variant1.txt:	-9.2
untitled_line_782__input782__variant1.txt:	-9.2
untitled_line_7839__input7836__variant1.txt:	-9.2
untitled_line_7868__input7865__variant1.txt:	-9.2
untitled_line_7899__input7896__variant1.txt:	-9.2
untitled_line_7953__input7950__variant1.txt:	-9.2
untitled_line_7955__input7952__variant1.txt:	-9.2
untitled_line_7982__input7979__variant1.txt:	-9.2
untitled_line_7990__input7987__variant1.txt:	-9.2
untitled_line_8011__input8008__variant1.txt:	-9.2
untitled_line_8082__input8079__variant1.txt:	-9.2
untitled_line_8124__input8121__variant1.txt:	-9.2
untitled_line_8235__input8232__variant1.txt:	-9.2
untitled_line_8295__input8292__variant1.txt:	-9.2
untitled_line_8302__input8299__variant1.txt:	-9.2
untitled_line_8410__input8407__variant1.txt:	-9.2
untitled_line_8468__input8465__variant1.txt:	-9.2
untitled_line_849__input849__variant1.txt:	-9.2
untitled_line_8493__input8490__variant1.txt:	-9.2
untitled_line_8610__input8607__variant1.txt:	-9.2
untitled_line_8637__input8634__variant1.txt:	-9.2
untitled_line_8692__input8689__variant1.txt:	-9.2
untitled_line_8829__input8826__variant1.txt:	-9.2
untitled_line_8913__input8910__variant1.txt:	-9.2
untitled_line_1015__input1015__variant1.txt:	-9.1
untitled_line_1281__input1281__variant1.txt:	-9.1
untitled_line_1369__input1369__variant1.txt:	-9.1
untitled_line_1453__input1453__variant1.txt:	-9.1
untitled_line_1562__input1562__variant1.txt:	-9.1
untitled_line_1622__input1622__variant1.txt:	-9.1
untitled_line_163__input163__variant1.txt:	-9.1
untitled_line_1641__input1641__variant1.txt:	-9.1
untitled_line_1650__input1650__variant1.txt:	-9.1
untitled_line_1656__input1656__variant1.txt:	-9.1
untitled_line_1668__input1668__variant1.txt:	-9.1
untitled_line_1727__input1727__variant1.txt:	-9.1
untitled_line_1793__input1793__variant1.txt:	-9.1
untitled_line_1885__input1885__variant1.txt:	-9.1
untitled_line_1911__input1911__variant1.txt:	-9.1
untitled_line_1916__input1916__variant1.txt:	-9.1
untitled_line_1923__input1923__variant1.txt:	-9.1
untitled_line_1946__input1946__variant1.txt:	-9.1
untitled_line_1961__input1961__variant1.txt:	-9.1
untitled_line_1965__input1965__variant1.txt:	-9.1
untitled_line_1969__input1969__variant1.txt:	-9.1
untitled_line_1975__input1975__variant1.txt:	-9.1
untitled_line_2__input2__variant1.txt:	-9.1
untitled_line_2045__input2045__variant1.txt:	-9.1
untitled_line_2162__input2162__variant1.txt:	-9.1
untitled_line_2219__input2219__variant1.txt:	-9.1
untitled_line_2248__input2248__variant1.txt:	-9.1
untitled_line_2258__input2258__variant1.txt:	-9.1
untitled_line_2264__input2264__variant1.txt:	-9.1
untitled_line_2293__input2293__variant1.txt:	-9.1
untitled_line_2304__input2304__variant1.txt:	-9.1
untitled_line_2315__input2315__variant1.txt:	-9.1
untitled_line_2541__input2541__variant1.txt:	-9.1
untitled_line_2551__input2551__variant1.txt:	-9.1
untitled_line_2605__input2605__variant1.txt:	-9.1
untitled_line_2620__input2620__variant1.txt:	-9.1
untitled_line_2701__input2701__variant1.txt:	-9.1
untitled_line_2706__input2706__variant1.txt:	-9.1
untitled_line_2764__input2764__variant1.txt:	-9.1
untitled_line_2806__input2806__variant1.txt:	-9.1
untitled_line_2921__input2921__variant1.txt:	-9.1
untitled_line_2996__input2996__variant1.txt:	-9.1
untitled_line_2997__input2997__variant1.txt:	-9.1
untitled_line_3024__input3024__variant1.txt:	-9.1
untitled_line_3137__input3137__variant1.txt:	-9.1
untitled_line_3154__input3154__variant1.txt:	-9.1
untitled_line_3179__input3179__variant1.txt:	-9.1
untitled_line_3182__input3182__variant1.txt:	-9.1
untitled_line_3227__input3227__variant1.txt:	-9.1
untitled_line_3309__input3309__variant1.txt:	-9.1
untitled_line_3376__input3376__variant1.txt:	-9.1
untitled_line_3414__input3414__variant1.txt:	-9.1
untitled_line_3421__input3421__variant1.txt:	-9.1
untitled_line_3440__input3440__variant1.txt:	-9.1
untitled_line_3472__input3472__variant1.txt:	-9.1
untitled_line_351__input351__variant1.txt:	-9.1
untitled_line_3528__input3528__variant1.txt:	-9.1
untitled_line_3610__input3610__variant1.txt:	-9.1
untitled_line_3649__input3649__variant1.txt:	-9.1
untitled_line_3678__input3678__variant1.txt:	-9.1
untitled_line_3693__input3693__variant1.txt:	-9.1
untitled_line_3704__input3704__variant1.txt:	-9.1
untitled_line_3776__input3776__variant1.txt:	-9.1
untitled_line_3795__input3795__variant1.txt:	-9.1
untitled_line_3802__input3802__variant1.txt:	-9.1
untitled_line_3803__input3803__variant1.txt:	-9.1
untitled_line_3812__input3812__variant1.txt:	-9.1
untitled_line_3827__input3827__variant1.txt:	-9.1
untitled_line_3847__input3847__variant1.txt:	-9.1
untitled_line_3857__input3857__variant1.txt:	-9.1
untitled_line_3878__input3878__variant1.txt:	-9.1
untitled_line_3897__input3897__variant1.txt:	-9.1
untitled_line_3914__input3914__variant1.txt:	-9.1
untitled_line_4023__input4023__variant1.txt:	-9.1
untitled_line_4171__input4171__variant1.txt:	-9.1
untitled_line_421__input421__variant1.txt:	-9.1
untitled_line_4271__input4271__variant1.txt:	-9.1
untitled_line_4320__input4320__variant1.txt:	-9.1
untitled_line_4336__input4335__variant1.txt:	-9.1
untitled_line_4368__input4367__variant1.txt:	-9.1
untitled_line_4379__input4378__variant1.txt:	-9.1
untitled_line_4405__input4404__variant1.txt:	-9.1
untitled_line_4434__input4433__variant1.txt:	-9.1
untitled_line_4448__input4447__variant1.txt:	-9.1
untitled_line_451__input451__variant1.txt:	-9.1
untitled_line_4520__input4519__variant1.txt:	-9.1
untitled_line_4524__input4523__variant1.txt:	-9.1
untitled_line_4577__input4576__variant1.txt:	-9.1
untitled_line_4642__input4641__variant1.txt:	-9.1
untitled_line_4677__input4676__variant1.txt:	-9.1
untitled_line_4686__input4685__variant1.txt:	-9.1
untitled_line_4697__input4696__variant1.txt:	-9.1
untitled_line_4775__input4774__variant1.txt:	-9.1
untitled_line_4778__input4777__variant1.txt:	-9.1
untitled_line_4837__input4836__variant1.txt:	-9.1
untitled_line_4863__input4862__variant1.txt:	-9.1
untitled_line_4896__input4895__variant1.txt:	-9.1
untitled_line_4953__input4952__variant1.txt:	-9.1
untitled_line_5024__input5023__variant1.txt:	-9.1
untitled_line_5026__input5025__variant1.txt:	-9.1
untitled_line_5057__input5056__variant1.txt:	-9.1
untitled_line_5209__input5207__variant1.txt:	-9.1
untitled_line_5235__input5233__variant1.txt:	-9.1
untitled_line_5241__input5239__variant1.txt:	-9.1
untitled_line_5273__input5271__variant1.txt:	-9.1
untitled_line_5344__input5342__variant1.txt:	-9.1
untitled_line_5413__input5411__variant1.txt:	-9.1
untitled_line_5533__input5531__variant1.txt:	-9.1
untitled_line_5579__input5577__variant1.txt:	-9.1
untitled_line_5603__input5601__variant1.txt:	-9.1
untitled_line_561__input561__variant1.txt:	-9.1
untitled_line_5625__input5623__variant1.txt:	-9.1
untitled_line_5647__input5645__variant1.txt:	-9.1
untitled_line_5666__input5664__variant1.txt:	-9.1
untitled_line_5696__input5694__variant1.txt:	-9.1
untitled_line_5773__input5770__variant1.txt:	-9.1
untitled_line_5774__input5771__variant1.txt:	-9.1
untitled_line_5779__input5776__variant1.txt:	-9.1
untitled_line_5855__input5852__variant1.txt:	-9.1
untitled_line_5898__input5895__variant1.txt:	-9.1
untitled_line_5911__input5908__variant1.txt:	-9.1
untitled_line_5996__input5993__variant1.txt:	-9.1
untitled_line_6036__input6033__variant1.txt:	-9.1
untitled_line_6055__input6052__variant1.txt:	-9.1
untitled_line_6067__input6064__variant1.txt:	-9.1
untitled_line_6179__input6176__variant1.txt:	-9.1
untitled_line_6237__input6234__variant1.txt:	-9.1
untitled_line_6389__input6386__variant1.txt:	-9.1
untitled_line_6409__input6406__variant1.txt:	-9.1
untitled_line_6528__input6525__variant1.txt:	-9.1
untitled_line_6633__input6630__variant1.txt:	-9.1
untitled_line_6665__input6662__variant1.txt:	-9.1
untitled_line_6694__input6691__variant1.txt:	-9.1
untitled_line_6695__input6692__variant1.txt:	-9.1
untitled_line_6793__input6790__variant1.txt:	-9.1
untitled_line_6833__input6830__variant1.txt:	-9.1
untitled_line_691__input691__variant1.txt:	-9.1
untitled_line_6919__input6916__variant1.txt:	-9.1
untitled_line_6922__input6919__variant1.txt:	-9.1
untitled_line_6937__input6934__variant1.txt:	-9.1
untitled_line_6962__input6959__variant1.txt:	-9.1
untitled_line_6973__input6970__variant1.txt:	-9.1
untitled_line_70__input70__variant1.txt:	-9.1
untitled_line_7093__input7090__variant1.txt:	-9.1
untitled_line_7164__input7161__variant1.txt:	-9.1
untitled_line_7223__input7220__variant1.txt:	-9.1
untitled_line_7261__input7258__variant1.txt:	-9.1
untitled_line_7264__input7261__variant1.txt:	-9.1
untitled_line_7280__input7277__variant1.txt:	-9.1
untitled_line_7374__input7371__variant1.txt:	-9.1
untitled_line_7389__input7386__variant1.txt:	-9.1
untitled_line_7407__input7404__variant1.txt:	-9.1
untitled_line_7425__input7422__variant1.txt:	-9.1
untitled_line_7473__input7470__variant1.txt:	-9.1
untitled_line_7490__input7487__variant1.txt:	-9.1
untitled_line_7578__input7575__variant1.txt:	-9.1
untitled_line_7623__input7620__variant1.txt:	-9.1
untitled_line_764__input764__variant1.txt:	-9.1
untitled_line_7700__input7697__variant1.txt:	-9.1
untitled_line_7802__input7799__variant1.txt:	-9.1
untitled_line_7846__input7843__variant1.txt:	-9.1
untitled_line_786__input786__variant1.txt:	-9.1
untitled_line_7960__input7957__variant1.txt:	-9.1
untitled_line_7991__input7988__variant1.txt:	-9.1
untitled_line_8055__input8052__variant1.txt:	-9.1
untitled_line_8089__input8086__variant1.txt:	-9.1
untitled_line_8097__input8094__variant1.txt:	-9.1
untitled_line_810__input810__variant1.txt:	-9.1
untitled_line_8200__input8197__variant1.txt:	-9.1
untitled_line_821__input821__variant1.txt:	-9.1
untitled_line_8245__input8242__variant1.txt:	-9.1
untitled_line_8254__input8251__variant1.txt:	-9.1
untitled_line_8279__input8276__variant1.txt:	-9.1
untitled_line_8296__input8293__variant1.txt:	-9.1
untitled_line_8305__input8302__variant1.txt:	-9.1
untitled_line_8328__input8325__variant1.txt:	-9.1
untitled_line_8368__input8365__variant1.txt:	-9.1
untitled_line_8376__input8373__variant1.txt:	-9.1
untitled_line_8474__input8471__variant1.txt:	-9.1
untitled_line_8535__input8532__variant1.txt:	-9.1
untitled_line_8554__input8551__variant1.txt:	-9.1
untitled_line_8629__input8626__variant1.txt:	-9.1
untitled_line_8833__input8830__variant1.txt:	-9.1
untitled_line_1011__input1011__variant1.txt:	-9
untitled_line_1030__input1030__variant1.txt:	-9
untitled_line_1064__input1064__variant1.txt:	-9
untitled_line_1073__input1073__variant1.txt:	-9
untitled_line_1081__input1081__variant1.txt:	-9
untitled_line_1137__input1137__variant1.txt:	-9
untitled_line_1272__input1272__variant1.txt:	-9
untitled_line_1356__input1356__variant1.txt:	-9
untitled_line_138__input138__variant1.txt:	-9
untitled_line_1399__input1399__variant1.txt:	-9
untitled_line_1405__input1405__variant1.txt:	-9
untitled_line_1428__input1428__variant1.txt:	-9
untitled_line_1432__input1432__variant1.txt:	-9
untitled_line_1550__input1550__variant1.txt:	-9
untitled_line_1802__input1802__variant1.txt:	-9
untitled_line_1887__input1887__variant1.txt:	-9
untitled_line_1907__input1907__variant1.txt:	-9
untitled_line_1995__input1995__variant1.txt:	-9
untitled_line_2033__input2033__variant1.txt:	-9
untitled_line_2088__input2088__variant1.txt:	-9
untitled_line_2130__input2130__variant1.txt:	-9
untitled_line_2137__input2137__variant1.txt:	-9
untitled_line_2164__input2164__variant1.txt:	-9
untitled_line_219__input219__variant1.txt:	-9
untitled_line_2269__input2269__variant1.txt:	-9
untitled_line_2277__input2277__variant1.txt:	-9
untitled_line_2288__input2288__variant1.txt:	-9
untitled_line_2309__input2309__variant1.txt:	-9
untitled_line_2328__input2328__variant1.txt:	-9
untitled_line_2381__input2381__variant1.txt:	-9
untitled_line_25__input25__variant1.txt:	-9
untitled_line_2604__input2604__variant1.txt:	-9
untitled_line_2629__input2629__variant1.txt:	-9
untitled_line_2710__input2710__variant1.txt:	-9
untitled_line_2715__input2715__variant1.txt:	-9
untitled_line_2722__input2722__variant1.txt:	-9
untitled_line_2769__input2769__variant1.txt:	-9
untitled_line_2796__input2796__variant1.txt:	-9
untitled_line_2821__input2821__variant1.txt:	-9
untitled_line_2904__input2904__variant1.txt:	-9
untitled_line_2906__input2906__variant1.txt:	-9
untitled_line_2968__input2968__variant1.txt:	-9
untitled_line_2976__input2976__variant1.txt:	-9
untitled_line_3090__input3090__variant1.txt:	-9
untitled_line_3140__input3140__variant1.txt:	-9
untitled_line_3233__input3233__variant1.txt:	-9
untitled_line_3391__input3391__variant1.txt:	-9
untitled_line_3600__input3600__variant1.txt:	-9
untitled_line_3614__input3614__variant1.txt:	-9
untitled_line_3615__input3615__variant1.txt:	-9
untitled_line_3672__input3672__variant1.txt:	-9
untitled_line_3680__input3680__variant1.txt:	-9
untitled_line_3684__input3684__variant1.txt:	-9
untitled_line_3736__input3736__variant1.txt:	-9
untitled_line_3782__input3782__variant1.txt:	-9
untitled_line_3865__input3865__variant1.txt:	-9
untitled_line_3881__input3881__variant1.txt:	-9
untitled_line_3936__input3936__variant1.txt:	-9
untitled_line_3945__input3945__variant1.txt:	-9
untitled_line_3974__input3974__variant1.txt:	-9
untitled_line_4047__input4047__variant1.txt:	-9
untitled_line_4084__input4084__variant1.txt:	-9
untitled_line_4093__input4093__variant1.txt:	-9
untitled_line_4097__input4097__variant1.txt:	-9
untitled_line_4108__input4108__variant1.txt:	-9
untitled_line_4113__input4113__variant1.txt:	-9
untitled_line_4220__input4220__variant1.txt:	-9
untitled_line_4235__input4235__variant1.txt:	-9
untitled_line_427__input427__variant1.txt:	-9
untitled_line_4314__input4314__variant1.txt:	-9
untitled_line_433__input433__variant1.txt:	-9
untitled_line_4423__input4422__variant1.txt:	-9
untitled_line_4428__input4427__variant1.txt:	-9
untitled_line_4475__input4474__variant1.txt:	-9
untitled_line_4492__input4491__variant1.txt:	-9
untitled_line_4525__input4524__variant1.txt:	-9
untitled_line_4527__input4526__variant1.txt:	-9
untitled_line_4580__input4579__variant1.txt:	-9
untitled_line_4606__input4605__variant1.txt:	-9
untitled_line_464__input464__variant1.txt:	-9
untitled_line_4656__input4655__variant1.txt:	-9
untitled_line_4845__input4844__variant1.txt:	-9
untitled_line_4972__input4971__variant1.txt:	-9
untitled_line_5059__input5058__variant1.txt:	-9
untitled_line_5098__input5097__variant1.txt:	-9
untitled_line_51__input51__variant1.txt:	-9
untitled_line_5135__input5134__variant1.txt:	-9
untitled_line_5151__input5150__variant1.txt:	-9
untitled_line_5284__input5282__variant1.txt:	-9
untitled_line_5306__input5304__variant1.txt:	-9
untitled_line_5489__input5487__variant1.txt:	-9
untitled_line_5518__input5516__variant1.txt:	-9
untitled_line_5523__input5521__variant1.txt:	-9
untitled_line_5582__input5580__variant1.txt:	-9
untitled_line_5609__input5607__variant1.txt:	-9
untitled_line_5645__input5643__variant1.txt:	-9
untitled_line_5650__input5648__variant1.txt:	-9
untitled_line_5661__input5659__variant1.txt:	-9
untitled_line_5752__input5750__variant1.txt:	-9
untitled_line_5759__input5756__variant1.txt:	-9
untitled_line_5798__input5795__variant1.txt:	-9
untitled_line_5832__input5829__variant1.txt:	-9
untitled_line_5903__input5900__variant1.txt:	-9
untitled_line_5932__input5929__variant1.txt:	-9
untitled_line_5981__input5978__variant1.txt:	-9
untitled_line_5995__input5992__variant1.txt:	-9
untitled_line_6008__input6005__variant1.txt:	-9
untitled_line_6044__input6041__variant1.txt:	-9
untitled_line_6045__input6042__variant1.txt:	-9
untitled_line_6145__input6142__variant1.txt:	-9
untitled_line_6172__input6169__variant1.txt:	-9
untitled_line_6468__input6465__variant1.txt:	-9
untitled_line_6518__input6515__variant1.txt:	-9
untitled_line_6556__input6553__variant1.txt:	-9
untitled_line_6567__input6564__variant1.txt:	-9
untitled_line_6590__input6587__variant1.txt:	-9
untitled_line_6650__input6647__variant1.txt:	-9
untitled_line_6688__input6685__variant1.txt:	-9
untitled_line_6723__input6720__variant1.txt:	-9
untitled_line_6734__input6731__variant1.txt:	-9
untitled_line_6736__input6733__variant1.txt:	-9
untitled_line_6809__input6806__variant1.txt:	-9
untitled_line_6882__input6879__variant1.txt:	-9
untitled_line_6927__input6924__variant1.txt:	-9
untitled_line_6950__input6947__variant1.txt:	-9
untitled_line_6986__input6983__variant1.txt:	-9
untitled_line_7011__input7008__variant1.txt:	-9
untitled_line_7020__input7017__variant1.txt:	-9
untitled_line_7122__input7119__variant1.txt:	-9
untitled_line_7210__input7207__variant1.txt:	-9
untitled_line_7334__input7331__variant1.txt:	-9
untitled_line_7399__input7396__variant1.txt:	-9
untitled_line_7403__input7400__variant1.txt:	-9
untitled_line_7476__input7473__variant1.txt:	-9
untitled_line_7479__input7476__variant1.txt:	-9
untitled_line_7493__input7490__variant1.txt:	-9
untitled_line_7594__input7591__variant1.txt:	-9
untitled_line_7597__input7594__variant1.txt:	-9
untitled_line_7607__input7604__variant1.txt:	-9
untitled_line_7656__input7653__variant1.txt:	-9
untitled_line_7701__input7698__variant1.txt:	-9
untitled_line_7728__input7725__variant1.txt:	-9
untitled_line_7749__input7746__variant1.txt:	-9
untitled_line_7813__input7810__variant1.txt:	-9
untitled_line_788__input788__variant1.txt:	-9
untitled_line_7902__input7899__variant1.txt:	-9
untitled_line_7949__input7946__variant1.txt:	-9
untitled_line_8022__input8019__variant1.txt:	-9
untitled_line_803__input803__variant1.txt:	-9
untitled_line_8066__input8063__variant1.txt:	-9
untitled_line_8088__input8085__variant1.txt:	-9
untitled_line_815__input815__variant1.txt:	-9
untitled_line_8190__input8187__variant1.txt:	-9
untitled_line_8202__input8199__variant1.txt:	-9
untitled_line_8208__input8205__variant1.txt:	-9
untitled_line_8308__input8305__variant1.txt:	-9
untitled_line_8330__input8327__variant1.txt:	-9
untitled_line_8335__input8332__variant1.txt:	-9
untitled_line_8358__input8355__variant1.txt:	-9
untitled_line_8390__input8387__variant1.txt:	-9
untitled_line_8426__input8423__variant1.txt:	-9
untitled_line_8440__input8437__variant1.txt:	-9
untitled_line_8461__input8458__variant1.txt:	-9
untitled_line_8495__input8492__variant1.txt:	-9
untitled_line_8580__input8577__variant1.txt:	-9
untitled_line_8636__input8633__variant1.txt:	-9
untitled_line_8727__input8724__variant1.txt:	-9
untitled_line_8868__input8865__variant1.txt:	-9
untitled_line_8889__input8886__variant1.txt:	-9
untitled_line_1071__input1071__variant1.txt:	-8.9
untitled_line_1082__input1082__variant1.txt:	-8.9
untitled_line_1117__input1117__variant1.txt:	-8.9
untitled_line_1186__input1186__variant1.txt:	-8.9
untitled_line_1198__input1198__variant1.txt:	-8.9
untitled_line_122__input122__variant1.txt:	-8.9
untitled_line_1222__input1222__variant1.txt:	-8.9
untitled_line_1237__input1237__variant1.txt:	-8.9
untitled_line_1280__input1280__variant1.txt:	-8.9
[truncated: 6,469 more rows]

## Sheet: Suppementary Table 6
The docking scores of PFAS chemicals at the PPARγ allosteric site are shown below.
Ligand	Binding Affinity
untitled_line_416__input416__variant1.txt:	-13.5
untitled_line_7729__input7726__variant1.txt:	-13.2
untitled_line_9528__input9525__variant1.txt:	-13.1
untitled_line_9829__input9826__variant1.txt:	-12.9
untitled_line_7864__input7861__variant1.txt:	-12.6
untitled_line_3638__input3638__variant1.txt:	-12.6
untitled_line_8122__input8119__variant1.txt:	-12.5
untitled_line_3396__input3396__variant1.txt:	-12.4
untitled_line_178__input178__variant1.txt:	-12.3
untitled_line_855__input855__variant1.txt:	-12.2
untitled_line_9666__input9663__variant1.txt:	-12.1
untitled_line_8027__input8024__variant1.txt:	-12.1
untitled_line_4760__input4759__variant1.txt:	-12
untitled_line_2015__input2015__variant1.txt:	-12
untitled_line_7986__input7983__variant1.txt:	-11.9
untitled_line_4077__input4077__variant1.txt:	-11.9
untitled_line_2176__input2176__variant1.txt:	-11.9
untitled_line_7734__input7731__variant1.txt:	-11.8
untitled_line_6608__input6605__variant1.txt:	-11.8
untitled_line_543__input543__variant1.txt:	-11.8
untitled_line_4806__input4805__variant1.txt:	-11.8
untitled_line_4250__input4250__variant1.txt:	-11.8
untitled_line_3352__input3352__variant1.txt:	-11.8
untitled_line_9393__input9390__variant1.txt:	-11.7
untitled_line_8297__input8294__variant1.txt:	-11.7
untitled_line_6796__input6793__variant1.txt:	-11.7
untitled_line_4999__input4998__variant1.txt:	-11.7
untitled_line_3286__input3286__variant1.txt:	-11.7
untitled_line_272__input272__variant1.txt:	-11.7
untitled_line_2114__input2114__variant1.txt:	-11.7
untitled_line_9662__input9659__variant1.txt:	-11.6
untitled_line_312__input312__variant1.txt:	-11.6
untitled_line_267__input267__variant1.txt:	-11.6
untitled_line_1226__input1226__variant1.txt:	-11.6
untitled_line_872__input872__variant1.txt:	-11.5
untitled_line_8307__input8304__variant1.txt:	-11.5
untitled_line_6823__input6820__variant1.txt:	-11.5
untitled_line_5826__input5823__variant1.txt:	-11.5
untitled_line_4906__input4905__variant1.txt:	-11.5
untitled_line_3678__input3678__variant1.txt:	-11.5
untitled_line_3613__input3613__variant1.txt:	-11.5
untitled_line_2179__input2179__variant1.txt:	-11.5
untitled_line_9770__input9767__variant1.txt:	-11.4
untitled_line_9007__input9004__variant1.txt:	-11.4
untitled_line_5433__input5431__variant1.txt:	-11.4
untitled_line_3264__input3264__variant1.txt:	-11.4
untitled_line_1438__input1438__variant1.txt:	-11.4
untitled_line_9838__input9835__variant1.txt:	-11.3
untitled_line_8358__input8355__variant1.txt:	-11.3
untitled_line_7353__input7350__variant1.txt:	-11.3
untitled_line_6510__input6507__variant1.txt:	-11.3
untitled_line_6265__input6262__variant1.txt:	-11.3
untitled_line_6084__input6081__variant1.txt:	-11.3
untitled_line_4478__input4477__variant1.txt:	-11.3
untitled_line_4291__input4291__variant1.txt:	-11.3
untitled_line_4254__input4254__variant1.txt:	-11.3
untitled_line_4128__input4128__variant1.txt:	-11.3
untitled_line_3679__input3679__variant1.txt:	-11.3
untitled_line_284__input284__variant1.txt:	-11.3
untitled_line_9490__input9487__variant1.txt:	-11.2
untitled_line_9082__input9079__variant1.txt:	-11.2
untitled_line_907__input907__variant1.txt:	-11.2
untitled_line_8525__input8522__variant1.txt:	-11.2
untitled_line_8127__input8124__variant1.txt:	-11.2
untitled_line_799__input799__variant1.txt:	-11.2
untitled_line_723__input723__variant1.txt:	-11.2
untitled_line_7008__input7005__variant1.txt:	-11.2
untitled_line_6126__input6123__variant1.txt:	-11.2
untitled_line_5240__input5238__variant1.txt:	-11.2
untitled_line_3750__input3750__variant1.txt:	-11.2
untitled_line_332__input332__variant1.txt:	-11.2
untitled_line_3016__input3016__variant1.txt:	-11.2
untitled_line_26__input26__variant1.txt:	-11.2
untitled_line_1997__input1997__variant1.txt:	-11.2
untitled_line_1775__input1775__variant1.txt:	-11.2
untitled_line_9561__input9558__variant1.txt:	-11.1
untitled_line_8322__input8319__variant1.txt:	-11.1
untitled_line_7420__input7417__variant1.txt:	-11.1
untitled_line_7342__input7339__variant1.txt:	-11.1
untitled_line_6960__input6957__variant1.txt:	-11.1
untitled_line_6943__input6940__variant1.txt:	-11.1
untitled_line_6629__input6626__variant1.txt:	-11.1
untitled_line_5275__input5273__variant1.txt:	-11.1
untitled_line_5265__input5263__variant1.txt:	-11.1
untitled_line_4401__input4400__variant1.txt:	-11.1
untitled_line_4232__input4232__variant1.txt:	-11.1
untitled_line_3447__input3447__variant1.txt:	-11.1
untitled_line_293__input293__variant1.txt:	-11.1
untitled_line_2929__input2929__variant1.txt:	-11.1
untitled_line_2690__input2690__variant1.txt:	-11.1
untitled_line_2636__input2636__variant1.txt:	-11.1
untitled_line_1754__input1754__variant1.txt:	-11.1
untitled_line_115__input115__variant1.txt:	-11.1
untitled_line_1071__input1071__variant1.txt:	-11.1
untitled_line_998__input998__variant1.txt:	-11
untitled_line_979__input979__variant1.txt:	-11
untitled_line_9492__input9489__variant1.txt:	-11
untitled_line_883__input883__variant1.txt:	-11
untitled_line_8718__input8715__variant1.txt:	-11
untitled_line_8716__input8713__variant1.txt:	-11
untitled_line_8673__input8670__variant1.txt:	-11
untitled_line_7911__input7908__variant1.txt:	-11
untitled_line_7455__input7452__variant1.txt:	-11
untitled_line_6947__input6944__variant1.txt:	-11
untitled_line_5166__input5164__variant1.txt:	-11
untitled_line_5061__input5060__variant1.txt:	-11
untitled_line_4930__input4929__variant1.txt:	-11
untitled_line_4565__input4564__variant1.txt:	-11
untitled_line_421__input421__variant1.txt:	-11
untitled_line_3600__input3600__variant1.txt:	-11
untitled_line_3497__input3497__variant1.txt:	-11
untitled_line_2374__input2374__variant1.txt:	-11
untitled_line_1089__input1089__variant1.txt:	-11
untitled_line_9580__input9577__variant1.txt:	-10.9
untitled_line_9379__input9376__variant1.txt:	-10.9
untitled_line_9316__input9313__variant1.txt:	-10.9
untitled_line_8932__input8929__variant1.txt:	-10.9
untitled_line_8669__input8666__variant1.txt:	-10.9
untitled_line_8109__input8106__variant1.txt:	-10.9
untitled_line_7689__input7686__variant1.txt:	-10.9
untitled_line_7172__input7169__variant1.txt:	-10.9
untitled_line_7017__input7014__variant1.txt:	-10.9
untitled_line_6821__input6818__variant1.txt:	-10.9
untitled_line_5693__input5691__variant1.txt:	-10.9
untitled_line_5376__input5374__variant1.txt:	-10.9
untitled_line_50__input50__variant1.txt:	-10.9
untitled_line_4705__input4704__variant1.txt:	-10.9
untitled_line_4544__input4543__variant1.txt:	-10.9
untitled_line_3212__input3212__variant1.txt:	-10.9
untitled_line_3193__input3193__variant1.txt:	-10.9
untitled_line_3033__input3033__variant1.txt:	-10.9
untitled_line_2881__input2881__variant1.txt:	-10.9
untitled_line_2848__input2848__variant1.txt:	-10.9
untitled_line_2532__input2532__variant1.txt:	-10.9
untitled_line_2352__input2352__variant1.txt:	-10.9
untitled_line_2067__input2067__variant1.txt:	-10.9
untitled_line_1942__input1942__variant1.txt:	-10.9
untitled_line_192__input192__variant1.txt:	-10.9
untitled_line_1773__input1773__variant1.txt:	-10.9
untitled_line_1655__input1655__variant1.txt:	-10.9
untitled_line_1567__input1567__variant1.txt:	-10.9
untitled_line_1441__input1441__variant1.txt:	-10.9
untitled_line_1265__input1265__variant1.txt:	-10.9
untitled_line_9390__input9387__variant1.txt:	-10.8
untitled_line_9219__input9216__variant1.txt:	-10.8
untitled_line_9209__input9206__variant1.txt:	-10.8
untitled_line_8492__input8489__variant1.txt:	-10.8
untitled_line_781__input781__variant1.txt:	-10.8
untitled_line_7770__input7767__variant1.txt:	-10.8
untitled_line_7__input7__variant1.txt:	-10.8
untitled_line_6990__input6987__variant1.txt:	-10.8
untitled_line_6740__input6737__variant1.txt:	-10.8
untitled_line_6432__input6429__variant1.txt:	-10.8
untitled_line_6371__input6368__variant1.txt:	-10.8
untitled_line_6055__input6052__variant1.txt:	-10.8
untitled_line_6023__input6020__variant1.txt:	-10.8
untitled_line_5820__input5817__variant1.txt:	-10.8
untitled_line_5816__input5813__variant1.txt:	-10.8
untitled_line_5808__input5805__variant1.txt:	-10.8
untitled_line_5145__input5144__variant1.txt:	-10.8
untitled_line_4382__input4381__variant1.txt:	-10.8
untitled_line_3725__input3725__variant1.txt:	-10.8
untitled_line_3710__input3710__variant1.txt:	-10.8
untitled_line_3448__input3448__variant1.txt:	-10.8
untitled_line_3056__input3056__variant1.txt:	-10.8
untitled_line_2955__input2955__variant1.txt:	-10.8
untitled_line_2702__input2702__variant1.txt:	-10.8
untitled_line_2698__input2698__variant1.txt:	-10.8
untitled_line_2317__input2317__variant1.txt:	-10.8
untitled_line_2216__input2216__variant1.txt:	-10.8
untitled_line_193__input193__variant1.txt:	-10.8
untitled_line_1854__input1854__variant1.txt:	-10.8
untitled_line_15__input15__variant1.txt:	-10.8
untitled_line_1348__input1348__variant1.txt:	-10.8
untitled_line_1044__input1044__variant1.txt:	-10.8
untitled_line_9571__input9568__variant1.txt:	-10.7
untitled_line_9442__input9439__variant1.txt:	-10.7
untitled_line_9156__input9153__variant1.txt:	-10.7
untitled_line_9002__input8999__variant1.txt:	-10.7
untitled_line_8753__input8750__variant1.txt:	-10.7
untitled_line_8501__input8498__variant1.txt:	-10.7
untitled_line_8268__input8265__variant1.txt:	-10.7
untitled_line_8266__input8263__variant1.txt:	-10.7
untitled_line_8225__input8222__variant1.txt:	-10.7
untitled_line_8020__input8017__variant1.txt:	-10.7
untitled_line_7891__input7888__variant1.txt:	-10.7
untitled_line_778__input778__variant1.txt:	-10.7
untitled_line_7772__input7769__variant1.txt:	-10.7
untitled_line_7746__input7743__variant1.txt:	-10.7
untitled_line_7505__input7502__variant1.txt:	-10.7
untitled_line_7255__input7252__variant1.txt:	-10.7
untitled_line_7163__input7160__variant1.txt:	-10.7
untitled_line_7118__input7115__variant1.txt:	-10.7
untitled_line_711__input711__variant1.txt:	-10.7
untitled_line_7057__input7054__variant1.txt:	-10.7
untitled_line_6298__input6295__variant1.txt:	-10.7
untitled_line_6227__input6224__variant1.txt:	-10.7
untitled_line_6024__input6021__variant1.txt:	-10.7
untitled_line_5974__input5971__variant1.txt:	-10.7
untitled_line_5324__input5322__variant1.txt:	-10.7
untitled_line_531__input531__variant1.txt:	-10.7
untitled_line_5257__input5255__variant1.txt:	-10.7
untitled_line_5167__input5165__variant1.txt:	-10.7
untitled_line_5067__input5066__variant1.txt:	-10.7
untitled_line_4183__input4183__variant1.txt:	-10.7
untitled_line_4144__input4144__variant1.txt:	-10.7
untitled_line_3883__input3883__variant1.txt:	-10.7
untitled_line_33__input33__variant1.txt:	-10.7
untitled_line_313__input313__variant1.txt:	-10.7
untitled_line_3025__input3025__variant1.txt:	-10.7
untitled_line_2450__input2450__variant1.txt:	-10.7
untitled_line_2392__input2392__variant1.txt:	-10.7
untitled_line_2335__input2335__variant1.txt:	-10.7
untitled_line_2107__input2107__variant1.txt:	-10.7
untitled_line_1966__input1966__variant1.txt:	-10.7
untitled_line_16__input16__variant1.txt:	-10.7
untitled_line_1542__input1542__variant1.txt:	-10.7
untitled_line_1371__input1371__variant1.txt:	-10.7
untitled_line_1228__input1228__variant1.txt:	-10.7
untitled_line_9787__input9784__variant1.txt:	-10.6
untitled_line_9722__input9719__variant1.txt:	-10.6
untitled_line_9574__input9571__variant1.txt:	-10.6
untitled_line_9184__input9181__variant1.txt:	-10.6
untitled_line_9158__input9155__variant1.txt:	-10.6
untitled_line_8993__input8990__variant1.txt:	-10.6
untitled_line_8953__input8950__variant1.txt:	-10.6
untitled_line_8898__input8895__variant1.txt:	-10.6
untitled_line_8868__input8865__variant1.txt:	-10.6
untitled_line_8648__input8645__variant1.txt:	-10.6
untitled_line_8617__input8614__variant1.txt:	-10.6
untitled_line_8529__input8526__variant1.txt:	-10.6
untitled_line_8454__input8451__variant1.txt:	-10.6
untitled_line_84__input84__variant1.txt:	-10.6
untitled_line_8318__input8315__variant1.txt:	-10.6
untitled_line_8176__input8173__variant1.txt:	-10.6
untitled_line_8112__input8109__variant1.txt:	-10.6
untitled_line_8026__input8023__variant1.txt:	-10.6
untitled_line_78__input78__variant1.txt:	-10.6
untitled_line_7168__input7165__variant1.txt:	-10.6
untitled_line_7025__input7022__variant1.txt:	-10.6
untitled_line_669__input669__variant1.txt:	-10.6
untitled_line_6638__input6635__variant1.txt:	-10.6
untitled_line_6414__input6411__variant1.txt:	-10.6
untitled_line_6380__input6377__variant1.txt:	-10.6
untitled_line_6260__input6257__variant1.txt:	-10.6
untitled_line_6259__input6256__variant1.txt:	-10.6
untitled_line_6184__input6181__variant1.txt:	-10.6
untitled_line_6060__input6057__variant1.txt:	-10.6
untitled_line_5710__input5708__variant1.txt:	-10.6
untitled_line_5348__input5346__variant1.txt:	-10.6
untitled_line_5270__input5268__variant1.txt:	-10.6
untitled_line_5036__input5035__variant1.txt:	-10.6
untitled_line_4809__input4808__variant1.txt:	-10.6
untitled_line_4766__input4765__variant1.txt:	-10.6
untitled_line_4629__input4628__variant1.txt:	-10.6
untitled_line_4090__input4090__variant1.txt:	-10.6
untitled_line_3951__input3951__variant1.txt:	-10.6
untitled_line_3515__input3515__variant1.txt:	-10.6
untitled_line_3214__input3214__variant1.txt:	-10.6
untitled_line_2919__input2919__variant1.txt:	-10.6
untitled_line_2885__input2885__variant1.txt:	-10.6
untitled_line_2841__input2841__variant1.txt:	-10.6
untitled_line_2737__input2737__variant1.txt:	-10.6
untitled_line_2609__input2609__variant1.txt:	-10.6
untitled_line_2433__input2433__variant1.txt:	-10.6
untitled_line_2426__input2426__variant1.txt:	-10.6
untitled_line_2411__input2411__variant1.txt:	-10.6
untitled_line_2373__input2373__variant1.txt:	-10.6
untitled_line_1901__input1901__variant1.txt:	-10.6
untitled_line_1855__input1855__variant1.txt:	-10.6
untitled_line_1751__input1751__variant1.txt:	-10.6
untitled_line_1646__input1646__variant1.txt:	-10.6
untitled_line_1326__input1326__variant1.txt:	-10.6
untitled_line_1227__input1227__variant1.txt:	-10.6
untitled_line_9796__input9793__variant1.txt:	-10.5
untitled_line_9713__input9710__variant1.txt:	-10.5
untitled_line_9705__input9702__variant1.txt:	-10.5
untitled_line_9322__input9319__variant1.txt:	-10.5
untitled_line_9213__input9210__variant1.txt:	-10.5
untitled_line_9099__input9096__variant1.txt:	-10.5
untitled_line_8838__input8835__variant1.txt:	-10.5
untitled_line_8816__input8813__variant1.txt:	-10.5
untitled_line_8699__input8696__variant1.txt:	-10.5
untitled_line_8647__input8644__variant1.txt:	-10.5
untitled_line_8477__input8474__variant1.txt:	-10.5
untitled_line_8006__input8003__variant1.txt:	-10.5
untitled_line_798__input798__variant1.txt:	-10.5
untitled_line_796__input796__variant1.txt:	-10.5
untitled_line_7929__input7926__variant1.txt:	-10.5
untitled_line_7908__input7905__variant1.txt:	-10.5
untitled_line_7760__input7757__variant1.txt:	-10.5
untitled_line_7688__input7685__variant1.txt:	-10.5
untitled_line_7223__input7220__variant1.txt:	-10.5
untitled_line_7039__input7036__variant1.txt:	-10.5
untitled_line_6533__input6530__variant1.txt:	-10.5
untitled_line_5641__input5639__variant1.txt:	-10.5
untitled_line_5577__input5575__variant1.txt:	-10.5
untitled_line_5529__input5527__variant1.txt:	-10.5
untitled_line_5492__input5490__variant1.txt:	-10.5
untitled_line_5478__input5476__variant1.txt:	-10.5
untitled_line_5471__input5469__variant1.txt:	-10.5
untitled_line_478__input478__variant1.txt:	-10.5
untitled_line_4704__input4703__variant1.txt:	-10.5
untitled_line_4633__input4632__variant1.txt:	-10.5
untitled_line_4210__input4210__variant1.txt:	-10.5
untitled_line_4182__input4182__variant1.txt:	-10.5
untitled_line_3608__input3608__variant1.txt:	-10.5
untitled_line_3551__input3551__variant1.txt:	-10.5
untitled_line_3538__input3538__variant1.txt:	-10.5
untitled_line_3465__input3465__variant1.txt:	-10.5
untitled_line_3260__input3260__variant1.txt:	-10.5
untitled_line_3220__input3220__variant1.txt:	-10.5
untitled_line_3213__input3213__variant1.txt:	-10.5
untitled_line_3017__input3017__variant1.txt:	-10.5
untitled_line_2942__input2942__variant1.txt:	-10.5
untitled_line_2783__input2783__variant1.txt:	-10.5
untitled_line_2771__input2771__variant1.txt:	-10.5
untitled_line_2633__input2633__variant1.txt:	-10.5
untitled_line_2262__input2262__variant1.txt:	-10.5
untitled_line_2061__input2061__variant1.txt:	-10.5
untitled_line_2042__input2042__variant1.txt:	-10.5
untitled_line_1985__input1985__variant1.txt:	-10.5
untitled_line_1747__input1747__variant1.txt:	-10.5
untitled_line_1565__input1565__variant1.txt:	-10.5
untitled_line_1538__input1538__variant1.txt:	-10.5
untitled_line_1494__input1494__variant1.txt:	-10.5
untitled_line_1342__input1342__variant1.txt:	-10.5
untitled_line_1336__input1336__variant1.txt:	-10.5
untitled_line_1159__input1159__variant1.txt:	-10.5
untitled_line_1074__input1074__variant1.txt:	-10.5
untitled_line_9805__input9802__variant1.txt:	-10.4
untitled_line_9795__input9792__variant1.txt:	-10.4
untitled_line_9630__input9627__variant1.txt:	-10.4
untitled_line_9457__input9454__variant1.txt:	-10.4
untitled_line_9436__input9433__variant1.txt:	-10.4
untitled_line_9418__input9415__variant1.txt:	-10.4
untitled_line_9004__input9001__variant1.txt:	-10.4
untitled_line_8858__input8855__variant1.txt:	-10.4
untitled_line_8741__input8738__variant1.txt:	-10.4
untitled_line_8606__input8603__variant1.txt:	-10.4
untitled_line_847__input847__variant1.txt:	-10.4
untitled_line_8164__input8161__variant1.txt:	-10.4
untitled_line_8149__input8146__variant1.txt:	-10.4
untitled_line_8136__input8133__variant1.txt:	-10.4
untitled_line_7740__input7737__variant1.txt:	-10.4
untitled_line_7713__input7710__variant1.txt:	-10.4
untitled_line_715__input715__variant1.txt:	-10.4
untitled_line_6979__input6976__variant1.txt:	-10.4
untitled_line_6907__input6904__variant1.txt:	-10.4
untitled_line_6875__input6872__variant1.txt:	-10.4
untitled_line_6789__input6786__variant1.txt:	-10.4
untitled_line_6716__input6713__variant1.txt:	-10.4
untitled_line_6576__input6573__variant1.txt:	-10.4
untitled_line_6504__input6501__variant1.txt:	-10.4
untitled_line_6452__input6449__variant1.txt:	-10.4
untitled_line_6321__input6318__variant1.txt:	-10.4
untitled_line_63__input63__variant1.txt:	-10.4
untitled_line_6234__input6231__variant1.txt:	-10.4
untitled_line_616__input616__variant1.txt:	-10.4
untitled_line_600__input600__variant1.txt:	-10.4
untitled_line_5922__input5919__variant1.txt:	-10.4
untitled_line_5906__input5903__variant1.txt:	-10.4
untitled_line_5868__input5865__variant1.txt:	-10.4
untitled_line_5627__input5625__variant1.txt:	-10.4
untitled_line_5288__input5286__variant1.txt:	-10.4
untitled_line_5248__input5246__variant1.txt:	-10.4
untitled_line_5243__input5241__variant1.txt:	-10.4
untitled_line_5235__input5233__variant1.txt:	-10.4
untitled_line_52__input52__variant1.txt:	-10.4
untitled_line_5164__input5162__variant1.txt:	-10.4
untitled_line_5116__input5115__variant1.txt:	-10.4
untitled_line_5063__input5062__variant1.txt:	-10.4
untitled_line_5030__input5029__variant1.txt:	-10.4
untitled_line_4640__input4639__variant1.txt:	-10.4
untitled_line_4631__input4630__variant1.txt:	-10.4
untitled_line_462__input462__variant1.txt:	-10.4
untitled_line_428__input428__variant1.txt:	-10.4
untitled_line_4238__input4238__variant1.txt:	-10.4
untitled_line_4223__input4223__variant1.txt:	-10.4
untitled_line_4105__input4105__variant1.txt:	-10.4
untitled_line_39__input39__variant1.txt:	-10.4
untitled_line_3671__input3671__variant1.txt:	-10.4
untitled_line_3627__input3627__variant1.txt:	-10.4
untitled_line_3502__input3502__variant1.txt:	-10.4
untitled_line_3305__input3305__variant1.txt:	-10.4
untitled_line_3081__input3081__variant1.txt:	-10.4
untitled_line_3012__input3012__variant1.txt:	-10.4
untitled_line_2810__input2810__variant1.txt:	-10.4
untitled_line_281__input281__variant1.txt:	-10.4
untitled_line_2755__input2755__variant1.txt:	-10.4
untitled_line_2734__input2734__variant1.txt:	-10.4
untitled_line_2578__input2578__variant1.txt:	-10.4
untitled_line_2565__input2565__variant1.txt:	-10.4
untitled_line_2412__input2412__variant1.txt:	-10.4
untitled_line_2410__input2410__variant1.txt:	-10.4
untitled_line_2283__input2283__variant1.txt:	-10.4
untitled_line_2267__input2267__variant1.txt:	-10.4
untitled_line_224__input224__variant1.txt:	-10.4
untitled_line_2023__input2023__variant1.txt:	-10.4
untitled_line_1940__input1940__variant1.txt:	-10.4
untitled_line_1893__input1893__variant1.txt:	-10.4
untitled_line_1870__input1870__variant1.txt:	-10.4
untitled_line_1703__input1703__variant1.txt:	-10.4
untitled_line_1472__input1472__variant1.txt:	-10.4
untitled_line_1454__input1454__variant1.txt:	-10.4
untitled_line_1412__input1412__variant1.txt:	-10.4
untitled_line_1354__input1354__variant1.txt:	-10.4
untitled_line_9862__input9859__variant1.txt:	-10.3
untitled_line_9833__input9830__variant1.txt:	-10.3
untitled_line_9811__input9808__variant1.txt:	-10.3
untitled_line_9509__input9506__variant1.txt:	-10.3
untitled_line_9443__input9440__variant1.txt:	-10.3
untitled_line_9337__input9334__variant1.txt:	-10.3
untitled_line_9057__input9054__variant1.txt:	-10.3
untitled_line_891__input891__variant1.txt:	-10.3
untitled_line_8700__input8697__variant1.txt:	-10.3
untitled_line_8448__input8445__variant1.txt:	-10.3
untitled_line_7871__input7868__variant1.txt:	-10.3
untitled_line_7834__input7831__variant1.txt:	-10.3
untitled_line_7640__input7637__variant1.txt:	-10.3
untitled_line_7348__input7345__variant1.txt:	-10.3
untitled_line_7311__input7308__variant1.txt:	-10.3
untitled_line_7152__input7149__variant1.txt:	-10.3
untitled_line_7110__input7107__variant1.txt:	-10.3
untitled_line_7098__input7095__variant1.txt:	-10.3
untitled_line_680__input680__variant1.txt:	-10.3
untitled_line_6660__input6657__variant1.txt:	-10.3
untitled_line_6529__input6526__variant1.txt:	-10.3
untitled_line_6507__input6504__variant1.txt:	-10.3
untitled_line_6423__input6420__variant1.txt:	-10.3
untitled_line_6416__input6413__variant1.txt:	-10.3
untitled_line_6399__input6396__variant1.txt:	-10.3
untitled_line_6199__input6196__variant1.txt:	-10.3
untitled_line_6137__input6134__variant1.txt:	-10.3
untitled_line_5787__input5784__variant1.txt:	-10.3
untitled_line_5487__input5485__variant1.txt:	-10.3
untitled_line_5483__input5481__variant1.txt:	-10.3
untitled_line_5469__input5467__variant1.txt:	-10.3
untitled_line_529__input529__variant1.txt:	-10.3
untitled_line_5193__input5191__variant1.txt:	-10.3
untitled_line_5156__input5155__variant1.txt:	-10.3
untitled_line_4941__input4940__variant1.txt:	-10.3
untitled_line_4786__input4785__variant1.txt:	-10.3
untitled_line_4718__input4717__variant1.txt:	-10.3
untitled_line_47__input47__variant1.txt:	-10.3
untitled_line_4487__input4486__variant1.txt:	-10.3
untitled_line_4484__input4483__variant1.txt:	-10.3
untitled_line_4459__input4458__variant1.txt:	-10.3
untitled_line_4453__input4452__variant1.txt:	-10.3
untitled_line_4378__input4377__variant1.txt:	-10.3
untitled_line_4373__input4372__variant1.txt:	-10.3
untitled_line_4330__input4329__variant1.txt:	-10.3
untitled_line_4290__input4290__variant1.txt:	-10.3
untitled_line_4174__input4174__variant1.txt:	-10.3
untitled_line_4069__input4069__variant1.txt:	-10.3
untitled_line_4037__input4037__variant1.txt:	-10.3
untitled_line_3932__input3932__variant1.txt:	-10.3
untitled_line_3929__input3929__variant1.txt:	-10.3
untitled_line_3889__input3889__variant1.txt:	-10.3
untitled_line_3882__input3882__variant1.txt:	-10.3
untitled_line_3862__input3862__variant1.txt:	-10.3
untitled_line_3813__input3813__variant1.txt:	-10.3
untitled_line_3780__input3780__variant1.txt:	-10.3
untitled_line_3765__input3765__variant1.txt:	-10.3
untitled_line_3695__input3695__variant1.txt:	-10.3
untitled_line_3641__input3641__variant1.txt:	-10.3
untitled_line_3618__input3618__variant1.txt:	-10.3
untitled_line_3592__input3592__variant1.txt:	-10.3
untitled_line_3533__input3533__variant1.txt:	-10.3
untitled_line_3362__input3362__variant1.txt:	-10.3
untitled_line_3351__input3351__variant1.txt:	-10.3
untitled_line_3320__input3320__variant1.txt:	-10.3
untitled_line_3313__input3313__variant1.txt:	-10.3
untitled_line_327__input327__variant1.txt:	-10.3
untitled_line_3255__input3255__variant1.txt:	-10.3
untitled_line_3196__input3196__variant1.txt:	-10.3
untitled_line_3076__input3076__variant1.txt:	-10.3
untitled_line_290__input290__variant1.txt:	-10.3
untitled_line_2852__input2852__variant1.txt:	-10.3
untitled_line_2533__input2533__variant1.txt:	-10.3
untitled_line_247__input247__variant1.txt:	-10.3
untitled_line_2439__input2439__variant1.txt:	-10.3
untitled_line_2380__input2380__variant1.txt:	-10.3
untitled_line_2344__input2344__variant1.txt:	-10.3
untitled_line_2318__input2318__variant1.txt:	-10.3
untitled_line_2189__input2189__variant1.txt:	-10.3
untitled_line_2053__input2053__variant1.txt:	-10.3
untitled_line_204__input204__variant1.txt:	-10.3
untitled_line_2014__input2014__variant1.txt:	-10.3
untitled_line_1980__input1980__variant1.txt:	-10.3
untitled_line_1979__input1979__variant1.txt:	-10.3
untitled_line_1883__input1883__variant1.txt:	-10.3
untitled_line_1617__input1617__variant1.txt:	-10.3
untitled_line_1547__input1547__variant1.txt:	-10.3
untitled_line_1537__input1537__variant1.txt:	-10.3
untitled_line_1510__input1510__variant1.txt:	-10.3
untitled_line_1469__input1469__variant1.txt:	-10.3
untitled_line_1462__input1462__variant1.txt:	-10.3
untitled_line_1426__input1426__variant1.txt:	-10.3
untitled_line_1205__input1205__variant1.txt:	-10.3
untitled_line_1029__input1029__variant1.txt:	-10.3
untitled_line_972__input972__variant1.txt:	-10.2
untitled_line_9548__input9545__variant1.txt:	-10.2
untitled_line_9508__input9505__variant1.txt:	-10.2
untitled_line_9411__input9408__variant1.txt:	-10.2
untitled_line_9386__input9383__variant1.txt:	-10.2
untitled_line_9335__input9332__variant1.txt:	-10.2
untitled_line_9275__input9272__variant1.txt:	-10.2
untitled_line_9137__input9134__variant1.txt:	-10.2
untitled_line_9116__input9113__variant1.txt:	-10.2
untitled_line_9029__input9026__variant1.txt:	-10.2
untitled_line_8867__input8864__variant1.txt:	-10.2
untitled_line_8804__input8801__variant1.txt:	-10.2
untitled_line_8551__input8548__variant1.txt:	-10.2
untitled_line_8371__input8368__variant1.txt:	-10.2
untitled_line_8339__input8336__variant1.txt:	-10.2
untitled_line_824__input824__variant1.txt:	-10.2
untitled_line_8083__input8080__variant1.txt:	-10.2
untitled_line_7953__input7950__variant1.txt:	-10.2
untitled_line_7885__input7882__variant1.txt:	-10.2
untitled_line_788__input788__variant1.txt:	-10.2
untitled_line_7849__input7846__variant1.txt:	-10.2
untitled_line_7733__input7730__variant1.txt:	-10.2
untitled_line_7673__input7670__variant1.txt:	-10.2
untitled_line_7583__input7580__variant1.txt:	-10.2
untitled_line_7538__input7535__variant1.txt:	-10.2
untitled_line_7438__input7435__variant1.txt:	-10.2
untitled_line_7434__input7431__variant1.txt:	-10.2
untitled_line_7315__input7312__variant1.txt:	-10.2
untitled_line_7289__input7286__variant1.txt:	-10.2
untitled_line_7205__input7202__variant1.txt:	-10.2
untitled_line_7106__input7103__variant1.txt:	-10.2
untitled_line_706__input706__variant1.txt:	-10.2
untitled_line_7012__input7009__variant1.txt:	-10.2
untitled_line_6994__input6991__variant1.txt:	-10.2
untitled_line_6912__input6909__variant1.txt:	-10.2
untitled_line_6887__input6884__variant1.txt:	-10.2
untitled_line_6861__input6858__variant1.txt:	-10.2
untitled_line_6795__input6792__variant1.txt:	-10.2
untitled_line_6776__input6773__variant1.txt:	-10.2
untitled_line_6718__input6715__variant1.txt:	-10.2
untitled_line_6688__input6685__variant1.txt:	-10.2
untitled_line_6653__input6650__variant1.txt:	-10.2
untitled_line_6567__input6564__variant1.txt:	-10.2
untitled_line_6488__input6485__variant1.txt:	-10.2
untitled_line_6447__input6444__variant1.txt:	-10.2
untitled_line_6368__input6365__variant1.txt:	-10.2
untitled_line_6358__input6355__variant1.txt:	-10.2
untitled_line_6239__input6236__variant1.txt:	-10.2
untitled_line_6171__input6168__variant1.txt:	-10.2
untitled_line_6092__input6089__variant1.txt:	-10.2
untitled_line_6088__input6085__variant1.txt:	-10.2
untitled_line_5999__input5996__variant1.txt:	-10.2
untitled_line_5964__input5961__variant1.txt:	-10.2
untitled_line_565__input565__variant1.txt:	-10.2
untitled_line_5610__input5608__variant1.txt:	-10.2
untitled_line_5599__input5597__variant1.txt:	-10.2
untitled_line_5594__input5592__variant1.txt:	-10.2
untitled_line_555__input555__variant1.txt:	-10.2
untitled_line_5489__input5487__variant1.txt:	-10.2
untitled_line_5295__input5293__variant1.txt:	-10.2
untitled_line_524__input524__variant1.txt:	-10.2
untitled_line_5228__input5226__variant1.txt:	-10.2
untitled_line_4601__input4600__variant1.txt:	-10.2
untitled_line_4462__input4461__variant1.txt:	-10.2
untitled_line_4458__input4457__variant1.txt:	-10.2
untitled_line_4405__input4404__variant1.txt:	-10.2
untitled_line_411__input411__variant1.txt:	-10.2
untitled_line_4082__input4082__variant1.txt:	-10.2
untitled_line_4076__input4076__variant1.txt:	-10.2
untitled_line_4066__input4066__variant1.txt:	-10.2
untitled_line_3980__input3980__variant1.txt:	-10.2
untitled_line_3970__input3970__variant1.txt:	-10.2
untitled_line_3918__input3918__variant1.txt:	-10.2
untitled_line_3913__input3913__variant1.txt:	-10.2
untitled_line_3738__input3738__variant1.txt:	-10.2
untitled_line_3562__input3562__variant1.txt:	-10.2
untitled_line_3189__input3189__variant1.txt:	-10.2
untitled_line_3044__input3044__variant1.txt:	-10.2
untitled_line_3043__input3043__variant1.txt:	-10.2
untitled_line_2980__input2980__variant1.txt:	-10.2
untitled_line_2938__input2938__variant1.txt:	-10.2
untitled_line_2872__input2872__variant1.txt:	-10.2
untitled_line_2851__input2851__variant1.txt:	-10.2
untitled_line_2847__input2847__variant1.txt:	-10.2
untitled_line_2401__input2401__variant1.txt:	-10.2
untitled_line_2226__input2226__variant1.txt:	-10.2
untitled_line_2178__input2178__variant1.txt:	-10.2
untitled_line_1819__input1819__variant1.txt:	-10.2
untitled_line_1816__input1816__variant1.txt:	-10.2
untitled_line_1436__input1436__variant1.txt:	-10.2
untitled_line_1433__input1433__variant1.txt:	-10.2
untitled_line_1387__input1387__variant1.txt:	-10.2
untitled_line_1346__input1346__variant1.txt:	-10.2
untitled_line_1318__input1318__variant1.txt:	-10.2
untitled_line_1231__input1231__variant1.txt:	-10.2
untitled_line_1224__input1224__variant1.txt:	-10.2
untitled_line_1163__input1163__variant1.txt:	-10.2
untitled_line_1153__input1153__variant1.txt:	-10.2
untitled_line_1121__input1121__variant1.txt:	-10.2
untitled_line_1052__input1052__variant1.txt:	-10.2
untitled_line_9671__input9668__variant1.txt:	-10.1
untitled_line_9601__input9598__variant1.txt:	-10.1
untitled_line_9392__input9389__variant1.txt:	-10.1
untitled_line_9380__input9377__variant1.txt:	-10.1
untitled_line_9129__input9126__variant1.txt:	-10.1
untitled_line_9114__input9111__variant1.txt:	-10.1
untitled_line_9047__input9044__variant1.txt:	-10.1
untitled_line_8976__input8973__variant1.txt:	-10.1
untitled_line_8846__input8843__variant1.txt:	-10.1
untitled_line_8831__input8828__variant1.txt:	-10.1
untitled_line_8791__input8788__variant1.txt:	-10.1
untitled_line_8599__input8596__variant1.txt:	-10.1
untitled_line_8491__input8488__variant1.txt:	-10.1
untitled_line_8459__input8456__variant1.txt:	-10.1
untitled_line_8457__input8454__variant1.txt:	-10.1
untitled_line_8381__input8378__variant1.txt:	-10.1
untitled_line_8230__input8227__variant1.txt:	-10.1
untitled_line_8035__input8032__variant1.txt:	-10.1
untitled_line_7983__input7980__variant1.txt:	-10.1
untitled_line_7827__input7824__variant1.txt:	-10.1
untitled_line_767__input767__variant1.txt:	-10.1
untitled_line_750__input750__variant1.txt:	-10.1
untitled_line_7358__input7355__variant1.txt:	-10.1
untitled_line_7329__input7326__variant1.txt:	-10.1
untitled_line_725__input725__variant1.txt:	-10.1
untitled_line_7246__input7243__variant1.txt:	-10.1
untitled_line_7167__input7164__variant1.txt:	-10.1
untitled_line_6918__input6915__variant1.txt:	-10.1
untitled_line_6816__input6813__variant1.txt:	-10.1
untitled_line_6779__input6776__variant1.txt:	-10.1
untitled_line_6748__input6745__variant1.txt:	-10.1
untitled_line_6341__input6338__variant1.txt:	-10.1
untitled_line_6330__input6327__variant1.txt:	-10.1
untitled_line_6311__input6308__variant1.txt:	-10.1
untitled_line_6216__input6213__variant1.txt:	-10.1
untitled_line_6117__input6114__variant1.txt:	-10.1
untitled_line_5898__input5895__variant1.txt:	-10.1
untitled_line_5798__input5795__variant1.txt:	-10.1
untitled_line_5645__input5643__variant1.txt:	-10.1
untitled_line_5556__input5554__variant1.txt:	-10.1
untitled_line_5555__input5553__variant1.txt:	-10.1
untitled_line_5519__input5517__variant1.txt:	-10.1
untitled_line_550__input550__variant1.txt:	-10.1
untitled_line_5346__input5344__variant1.txt:	-10.1
untitled_line_5198__input5196__variant1.txt:	-10.1
untitled_line_5155__input5154__variant1.txt:	-10.1
untitled_line_5094__input5093__variant1.txt:	-10.1
untitled_line_5080__input5079__variant1.txt:	-10.1
untitled_line_4989__input4988__variant1.txt:	-10.1
untitled_line_4987__input4986__variant1.txt:	-10.1
untitled_line_4872__input4871__variant1.txt:	-10.1
untitled_line_4852__input4851__variant1.txt:	-10.1
untitled_line_4687__input4686__variant1.txt:	-10.1
untitled_line_46__input46__variant1.txt:	-10.1
untitled_line_4581__input4580__variant1.txt:	-10.1
untitled_line_451__input451__variant1.txt:	-10.1
untitled_line_4509__input4508__variant1.txt:	-10.1
untitled_line_4345__input4344__variant1.txt:	-10.1
untitled_line_4309__input4309__variant1.txt:	-10.1
untitled_line_4168__input4168__variant1.txt:	-10.1
untitled_line_3879__input3879__variant1.txt:	-10.1
untitled_line_3861__input3861__variant1.txt:	-10.1
untitled_line_3843__input3843__variant1.txt:	-10.1
untitled_line_3817__input3817__variant1.txt:	-10.1
untitled_line_3772__input3772__variant1.txt:	-10.1
untitled_line_371__input371__variant1.txt:	-10.1
untitled_line_3670__input3670__variant1.txt:	-10.1
untitled_line_3659__input3659__variant1.txt:	-10.1
untitled_line_3656__input3656__variant1.txt:	-10.1
untitled_line_361__input361__variant1.txt:	-10.1
untitled_line_3554__input3554__variant1.txt:	-10.1
untitled_line_3547__input3547__variant1.txt:	-10.1
untitled_line_3520__input3520__variant1.txt:	-10.1
untitled_line_3440__input3440__variant1.txt:	-10.1
untitled_line_3242__input3242__variant1.txt:	-10.1
untitled_line_3036__input3036__variant1.txt:	-10.1
untitled_line_3__input3__variant1.txt:	-10.1
untitled_line_2747__input2747__variant1.txt:	-10.1
untitled_line_251__input251__variant1.txt:	-10.1
untitled_line_2477__input2477__variant1.txt:	-10.1
untitled_line_2408__input2408__variant1.txt:	-10.1
untitled_line_2278__input2278__variant1.txt:	-10.1
untitled_line_2231__input2231__variant1.txt:	-10.1
untitled_line_1915__input1915__variant1.txt:	-10.1
untitled_line_1912__input1912__variant1.txt:	-10.1
untitled_line_1891__input1891__variant1.txt:	-10.1
untitled_line_1784__input1784__variant1.txt:	-10.1
untitled_line_1477__input1477__variant1.txt:	-10.1
untitled_line_1406__input1406__variant1.txt:	-10.1
untitled_line_1233__input1233__variant1.txt:	-10.1
untitled_line_1086__input1086__variant1.txt:	-10.1
untitled_line_1065__input1065__variant1.txt:	-10.1
untitled_line_9852__input9849__variant1.txt:	-10
untitled_line_9534__input9531__variant1.txt:	-10
untitled_line_9400__input9397__variant1.txt:	-10
untitled_line_9329__input9326__variant1.txt:	-10
untitled_line_9043__input9040__variant1.txt:	-10
untitled_line_8836__input8833__variant1.txt:	-10
untitled_line_8802__input8799__variant1.txt:	-10
untitled_line_8794__input8791__variant1.txt:	-10
untitled_line_8761__input8758__variant1.txt:	-10
untitled_line_874__input874__variant1.txt:	-10
untitled_line_8670__input8667__variant1.txt:	-10
untitled_line_8639__input8636__variant1.txt:	-10
untitled_line_8547__input8544__variant1.txt:	-10
untitled_line_8435__input8432__variant1.txt:	-10
untitled_line_8433__input8430__variant1.txt:	-10
untitled_line_842__input842__variant1.txt:	-10
untitled_line_8299__input8296__variant1.txt:	-10
untitled_line_8078__input8075__variant1.txt:	-10
untitled_line_7998__input7995__variant1.txt:	-10
untitled_line_783__input783__variant1.txt:	-10
untitled_line_7822__input7819__variant1.txt:	-10
untitled_line_7797__input7794__variant1.txt:	-10
untitled_line_7589__input7586__variant1.txt:	-10
untitled_line_7534__input7531__variant1.txt:	-10
untitled_line_7304__input7301__variant1.txt:	-10
untitled_line_7271__input7268__variant1.txt:	-10
untitled_line_7041__input7038__variant1.txt:	-10
untitled_line_6840__input6837__variant1.txt:	-10
untitled_line_6726__input6723__variant1.txt:	-10
untitled_line_6679__input6676__variant1.txt:	-10
untitled_line_6672__input6669__variant1.txt:	-10
untitled_line_6614__input6611__variant1.txt:	-10
untitled_line_6603__input6600__variant1.txt:	-10
untitled_line_6561__input6558__variant1.txt:	-10
untitled_line_6553__input6550__variant1.txt:	-10
untitled_line_6527__input6524__variant1.txt:	-10
untitled_line_6469__input6466__variant1.txt:	-10
untitled_line_6389__input6386__variant1.txt:	-10
untitled_line_636__input636__variant1.txt:	-10
untitled_line_6349__input6346__variant1.txt:	-10
untitled_line_6248__input6245__variant1.txt:	-10
untitled_line_6187__input6184__variant1.txt:	-10
untitled_line_6107__input6104__variant1.txt:	-10
untitled_line_5930__input5927__variant1.txt:	-10
untitled_line_5835__input5832__variant1.txt:	-10
untitled_line_5819__input5816__variant1.txt:	-10
untitled_line_5758__input5755__variant1.txt:	-10
untitled_line_5634__input5632__variant1.txt:	-10
untitled_line_5631__input5629__variant1.txt:	-10
untitled_line_5562__input5560__variant1.txt:	-10
untitled_line_5506__input5504__variant1.txt:	-10
untitled_line_516__input516__variant1.txt:	-10
untitled_line_508__input508__variant1.txt:	-10
untitled_line_5043__input5042__variant1.txt:	-10
untitled_line_5035__input5034__variant1.txt:	-10
untitled_line_5000__input4999__variant1.txt:	-10
untitled_line_4962__input4961__variant1.txt:	-10
untitled_line_4788__input4787__variant1.txt:	-10
untitled_line_4763__input4762__variant1.txt:	-10
untitled_line_4692__input4691__variant1.txt:	-10
untitled_line_4577__input4576__variant1.txt:	-10
untitled_line_4226__input4226__variant1.txt:	-10
untitled_line_4003__input4003__variant1.txt:	-10
untitled_line_3887__input3887__variant1.txt:	-10
untitled_line_3808__input3808__variant1.txt:	-10
untitled_line_3766__input3766__variant1.txt:	-10
untitled_line_3526__input3526__variant1.txt:	-10
untitled_line_3521__input3521__variant1.txt:	-10
untitled_line_3471__input3471__variant1.txt:	-10
untitled_line_3398__input3398__variant1.txt:	-10
untitled_line_3240__input3240__variant1.txt:	-10
untitled_line_3181__input3181__variant1.txt:	-10
untitled_line_3123__input3123__variant1.txt:	-10
untitled_line_3074__input3074__variant1.txt:	-10
untitled_line_3018__input3018__variant1.txt:	-10
untitled_line_2993__input2993__variant1.txt:	-10
untitled_line_2823__input2823__variant1.txt:	-10
untitled_line_2822__input2822__variant1.txt:	-10
untitled_line_2792__input2792__variant1.txt:	-10
untitled_line_2776__input2776__variant1.txt:	-10
untitled_line_2691__input2691__variant1.txt:	-10
untitled_line_2689__input2689__variant1.txt:	-10
untitled_line_2681__input2681__variant1.txt:	-10
untitled_line_2679__input2679__variant1.txt:	-10
untitled_line_2590__input2590__variant1.txt:	-10
untitled_line_249__input249__variant1.txt:	-10
untitled_line_2387__input2387__variant1.txt:	-10
untitled_line_2383__input2383__variant1.txt:	-10
untitled_line_2259__input2259__variant1.txt:	-10
untitled_line_2248__input2248__variant1.txt:	-10
untitled_line_22__input22__variant1.txt:	-10
untitled_line_2171__input2171__variant1.txt:	-10
untitled_line_2099__input2099__variant1.txt:	-10
untitled_line_2071__input2071__variant1.txt:	-10
untitled_line_2005__input2005__variant1.txt:	-10
untitled_line_1978__input1978__variant1.txt:	-10
untitled_line_1925__input1925__variant1.txt:	-10
untitled_line_1890__input1890__variant1.txt:	-10
untitled_line_173__input173__variant1.txt:	-10
untitled_line_1692__input1692__variant1.txt:	-10
untitled_line_1688__input1688__variant1.txt:	-10
untitled_line_1671__input1671__variant1.txt:	-10
untitled_line_1635__input1635__variant1.txt:	-10
untitled_line_1558__input1558__variant1.txt:	-10
untitled_line_1549__input1549__variant1.txt:	-10
untitled_line_1254__input1254__variant1.txt:	-10
untitled_line_9618__input9615__variant1.txt:	-9.9
untitled_line_9527__input9524__variant1.txt:	-9.9
untitled_line_9308__input9305__variant1.txt:	-9.9
untitled_line_924__input924__variant1.txt:	-9.9
untitled_line_917__input917__variant1.txt:	-9.9
untitled_line_9128__input9125__variant1.txt:	-9.9
untitled_line_9062__input9059__variant1.txt:	-9.9
untitled_line_8948__input8945__variant1.txt:	-9.9
untitled_line_8921__input8918__variant1.txt:	-9.9
untitled_line_8917__input8914__variant1.txt:	-9.9
untitled_line_8641__input8638__variant1.txt:	-9.9
untitled_line_8610__input8607__variant1.txt:	-9.9
untitled_line_8605__input8602__variant1.txt:	-9.9
untitled_line_8458__input8455__variant1.txt:	-9.9
untitled_line_8276__input8273__variant1.txt:	-9.9
untitled_line_8251__input8248__variant1.txt:	-9.9
untitled_line_8145__input8142__variant1.txt:	-9.9
untitled_line_8118__input8115__variant1.txt:	-9.9
untitled_line_7999__input7996__variant1.txt:	-9.9
untitled_line_7916__input7913__variant1.txt:	-9.9
untitled_line_7909__input7906__variant1.txt:	-9.9
untitled_line_7906__input7903__variant1.txt:	-9.9
untitled_line_7879__input7876__variant1.txt:	-9.9
untitled_line_7614__input7611__variant1.txt:	-9.9
untitled_line_7585__input7582__variant1.txt:	-9.9
untitled_line_7508__input7505__variant1.txt:	-9.9
untitled_line_7250__input7247__variant1.txt:	-9.9
untitled_line_7162__input7159__variant1.txt:	-9.9
untitled_line_7108__input7105__variant1.txt:	-9.9
untitled_line_7068__input7065__variant1.txt:	-9.9
untitled_line_6928__input6925__variant1.txt:	-9.9
untitled_line_6900__input6897__variant1.txt:	-9.9
untitled_line_6892__input6889__variant1.txt:	-9.9
untitled_line_6751__input6748__variant1.txt:	-9.9
untitled_line_6686__input6683__variant1.txt:	-9.9
untitled_line_6668__input6665__variant1.txt:	-9.9
untitled_line_6667__input6664__variant1.txt:	-9.9
untitled_line_6662__input6659__variant1.txt:	-9.9
untitled_line_6645__input6642__variant1.txt:	-9.9
untitled_line_653__input653__variant1.txt:	-9.9
untitled_line_6420__input6417__variant1.txt:	-9.9
untitled_line_6373__input6370__variant1.txt:	-9.9
untitled_line_6302__input6299__variant1.txt:	-9.9
untitled_line_6010__input6007__variant1.txt:	-9.9
untitled_line_5993__input5990__variant1.txt:	-9.9
untitled_line_5978__input5975__variant1.txt:	-9.9
untitled_line_5909__input5906__variant1.txt:	-9.9
untitled_line_5812__input5809__variant1.txt:	-9.9
untitled_line_5764__input5761__variant1.txt:	-9.9
untitled_line_5734__input5732__variant1.txt:	-9.9
untitled_line_5686__input5684__variant1.txt:	-9.9
untitled_line_5668__input5666__variant1.txt:	-9.9
untitled_line_5549__input5547__variant1.txt:	-9.9
untitled_line_5523__input5521__variant1.txt:	-9.9
untitled_line_5290__input5288__variant1.txt:	-9.9
untitled_line_5113__input5112__variant1.txt:	-9.9
untitled_line_5047__input5046__variant1.txt:	-9.9
untitled_line_5023__input5022__variant1.txt:	-9.9
untitled_line_4963__input4962__variant1.txt:	-9.9
untitled_line_4803__input4802__variant1.txt:	-9.9
untitled_line_479__input479__variant1.txt:	-9.9
untitled_line_4762__input4761__variant1.txt:	-9.9
untitled_line_4731__input4730__variant1.txt:	-9.9
untitled_line_4682__input4681__variant1.txt:	-9.9
untitled_line_4491__input4490__variant1.txt:	-9.9
untitled_line_4469__input4468__variant1.txt:	-9.9
untitled_line_4414__input4413__variant1.txt:	-9.9
untitled_line_4399__input4398__variant1.txt:	-9.9
untitled_line_4383__input4382__variant1.txt:	-9.9
untitled_line_4246__input4246__variant1.txt:	-9.9
untitled_line_4222__input4222__variant1.txt:	-9.9
untitled_line_4180__input4180__variant1.txt:	-9.9
untitled_line_4179__input4179__variant1.txt:	-9.9
untitled_line_4152__input4152__variant1.txt:	-9.9
untitled_line_4060__input4060__variant1.txt:	-9.9
untitled_line_4058__input4058__variant1.txt:	-9.9
untitled_line_4057__input4057__variant1.txt:	-9.9
untitled_line_4011__input4011__variant1.txt:	-9.9
untitled_line_4009__input4009__variant1.txt:	-9.9
untitled_line_3924__input3924__variant1.txt:	-9.9
untitled_line_3912__input3912__variant1.txt:	-9.9
untitled_line_3721__input3721__variant1.txt:	-9.9
untitled_line_3713__input3713__variant1.txt:	-9.9
untitled_line_3617__input3617__variant1.txt:	-9.9
untitled_line_3607__input3607__variant1.txt:	-9.9
untitled_line_3393__input3393__variant1.txt:	-9.9
untitled_line_3215__input3215__variant1.txt:	-9.9
untitled_line_288__input288__variant1.txt:	-9.9
untitled_line_2866__input2866__variant1.txt:	-9.9
untitled_line_2793__input2793__variant1.txt:	-9.9
untitled_line_2686__input2686__variant1.txt:	-9.9
untitled_line_2549__input2549__variant1.txt:	-9.9
untitled_line_2496__input2496__variant1.txt:	-9.9
untitled_line_2386__input2386__variant1.txt:	-9.9
untitled_line_2357__input2357__variant1.txt:	-9.9
untitled_line_2354__input2354__variant1.txt:	-9.9
untitled_line_2325__input2325__variant1.txt:	-9.9
untitled_line_2225__input2225__variant1.txt:	-9.9
untitled_line_2120__input2120__variant1.txt:	-9.9
untitled_line_2074__input2074__variant1.txt:	-9.9
untitled_line_2046__input2046__variant1.txt:	-9.9
untitled_line_1995__input1995__variant1.txt:	-9.9
untitled_line_1959__input1959__variant1.txt:	-9.9
untitled_line_1847__input1847__variant1.txt:	-9.9
untitled_line_1659__input1659__variant1.txt:	-9.9
untitled_line_1595__input1595__variant1.txt:	-9.9
untitled_line_1511__input1511__variant1.txt:	-9.9
untitled_line_1202__input1202__variant1.txt:	-9.9
untitled_line_1174__input1174__variant1.txt:	-9.9
untitled_line_1161__input1161__variant1.txt:	-9.9
untitled_line_1135__input1135__variant1.txt:	-9.9
untitled_line_1133__input1133__variant1.txt:	-9.9
untitled_line_99__input99__variant1.txt:	-9.8
untitled_line_9864__input9861__variant1.txt:	-9.8
untitled_line_9751__input9748__variant1.txt:	-9.8
untitled_line_970__input970__variant1.txt:	-9.8
untitled_line_9518__input9515__variant1.txt:	-9.8
untitled_line_9507__input9504__variant1.txt:	-9.8
untitled_line_9466__input9463__variant1.txt:	-9.8
untitled_line_9439__input9436__variant1.txt:	-9.8
untitled_line_9406__input9403__variant1.txt:	-9.8
untitled_line_94__input94__variant1.txt:	-9.8
untitled_line_9397__input9394__variant1.txt:	-9.8
untitled_line_9378__input9375__variant1.txt:	-9.8
untitled_line_9375__input9372__variant1.txt:	-9.8
untitled_line_9199__input9196__variant1.txt:	-9.8
untitled_line_9119__input9116__variant1.txt:	-9.8
untitled_line_9111__input9108__variant1.txt:	-9.8
untitled_line_9076__input9073__variant1.txt:	-9.8
untitled_line_9042__input9039__variant1.txt:	-9.8
untitled_line_8902__input8899__variant1.txt:	-9.8
untitled_line_888__input888__variant1.txt:	-9.8
untitled_line_8874__input8871__variant1.txt:	-9.8
untitled_line_8803__input8800__variant1.txt:	-9.8
untitled_line_8799__input8796__variant1.txt:	-9.8
untitled_line_8638__input8635__variant1.txt:	-9.8
untitled_line_8615__input8612__variant1.txt:	-9.8
untitled_line_8583__input8580__variant1.txt:	-9.8
untitled_line_849__input849__variant1.txt:	-9.8
untitled_line_8295__input8292__variant1.txt:	-9.8
untitled_line_826__input826__variant1.txt:	-9.8
untitled_line_8253__input8250__variant1.txt:	-9.8
untitled_line_8214__input8211__variant1.txt:	-9.8
untitled_line_821__input821__variant1.txt:	-9.8
untitled_line_8169__input8166__variant1.txt:	-9.8
untitled_line_8143__input8140__variant1.txt:	-9.8
untitled_line_8041__input8038__variant1.txt:	-9.8
untitled_line_7966__input7963__variant1.txt:	-9.8
untitled_line_7959__input7956__variant1.txt:	-9.8
untitled_line_7857__input7854__variant1.txt:	-9.8
untitled_line_7821__input7818__variant1.txt:	-9.8
untitled_line_7749__input7746__variant1.txt:	-9.8
untitled_line_7739__input7736__variant1.txt:	-9.8
untitled_line_7712__input7709__variant1.txt:	-9.8
untitled_line_7547__input7544__variant1.txt:	-9.8
untitled_line_7516__input7513__variant1.txt:	-9.8
untitled_line_7498__input7495__variant1.txt:	-9.8
untitled_line_7454__input7451__variant1.txt:	-9.8
untitled_line_7386__input7383__variant1.txt:	-9.8
untitled_line_7349__input7346__variant1.txt:	-9.8
untitled_line_7292__input7289__variant1.txt:	-9.8
untitled_line_7213__input7210__variant1.txt:	-9.8
untitled_line_7200__input7197__variant1.txt:	-9.8
untitled_line_7117__input7114__variant1.txt:	-9.8
untitled_line_7085__input7082__variant1.txt:	-9.8
untitled_line_7044__input7041__variant1.txt:	-9.8
untitled_line_701__input701__variant1.txt:	-9.8
untitled_line_6967__input6964__variant1.txt:	-9.8
untitled_line_6848__input6845__variant1.txt:	-9.8
untitled_line_6738__input6735__variant1.txt:	-9.8
untitled_line_6736__input6733__variant1.txt:	-9.8
untitled_line_6705__input6702__variant1.txt:	-9.8
untitled_line_6687__input6684__variant1.txt:	-9.8
untitled_line_6649__input6646__variant1.txt:	-9.8
untitled_line_6641__input6638__variant1.txt:	-9.8
untitled_line_6548__input6545__variant1.txt:	-9.8
untitled_line_6547__input6544__variant1.txt:	-9.8
untitled_line_6485__input6482__variant1.txt:	-9.8
untitled_line_6453__input6450__variant1.txt:	-9.8
untitled_line_6352__input6349__variant1.txt:	-9.8
untitled_line_634__input634__variant1.txt:	-9.8
untitled_line_6335__input6332__variant1.txt:	-9.8
untitled_line_6295__input6292__variant1.txt:	-9.8
untitled_line_6039__input6036__variant1.txt:	-9.8
untitled_line_6007__input6004__variant1.txt:	-9.8
untitled_line_5996__input5993__variant1.txt:	-9.8
untitled_line_5962__input5959__variant1.txt:	-9.8
untitled_line_5886__input5883__variant1.txt:	-9.8
untitled_line_5731__input5729__variant1.txt:	-9.8
untitled_line_5597__input5595__variant1.txt:	-9.8
untitled_line_5580__input5578__variant1.txt:	-9.8
untitled_line_5498__input5496__variant1.txt:	-9.8
untitled_line_5409__input5407__variant1.txt:	-9.8
untitled_line_5197__input5195__variant1.txt:	-9.8
untitled_line_5185__input5183__variant1.txt:	-9.8
untitled_line_5130__input5129__variant1.txt:	-9.8
untitled_line_5117__input5116__variant1.txt:	-9.8
untitled_line_5092__input5091__variant1.txt:	-9.8
untitled_line_5028__input5027__variant1.txt:	-9.8
untitled_line_4993__input4992__variant1.txt:	-9.8
untitled_line_4984__input4983__variant1.txt:	-9.8
untitled_line_4936__input4935__variant1.txt:	-9.8
untitled_line_48__input48__variant1.txt:	-9.8
untitled_line_4736__input4735__variant1.txt:	-9.8
untitled_line_4646__input4645__variant1.txt:	-9.8
untitled_line_4560__input4559__variant1.txt:	-9.8
untitled_line_4545__input4544__variant1.txt:	-9.8
untitled_line_4524__input4523__variant1.txt:	-9.8
untitled_line_4429__input4428__variant1.txt:	-9.8
untitled_line_4406__input4405__variant1.txt:	-9.8
untitled_line_4285__input4285__variant1.txt:	-9.8
untitled_line_4187__input4187__variant1.txt:	-9.8
untitled_line_3903__input3903__variant1.txt:	-9.8
untitled_line_3892__input3892__variant1.txt:	-9.8
untitled_line_388__input388__variant1.txt:	-9.8
untitled_line_3777__input3777__variant1.txt:	-9.8
untitled_line_3677__input3677__variant1.txt:	-9.8
untitled_line_3532__input3532__variant1.txt:	-9.8
untitled_line_3427__input3427__variant1.txt:	-9.8
untitled_line_3421__input3421__variant1.txt:	-9.8
untitled_line_3417__input3417__variant1.txt:	-9.8
untitled_line_3230__input3230__variant1.txt:	-9.8
untitled_line_3159__input3159__variant1.txt:	-9.8
untitled_line_3116__input3116__variant1.txt:	-9.8
untitled_line_308__input308__variant1.txt:	-9.8
untitled_line_3023__input3023__variant1.txt:	-9.8
untitled_line_2954__input2954__variant1.txt:	-9.8
untitled_line_2875__input2875__variant1.txt:	-9.8
untitled_line_2824__input2824__variant1.txt:	-9.8
untitled_line_2529__input2529__variant1.txt:	-9.8
untitled_line_2516__input2516__variant1.txt:	-9.8
untitled_line_244__input244__variant1.txt:	-9.8
untitled_line_2414__input2414__variant1.txt:	-9.8
untitled_line_2390__input2390__variant1.txt:	-9.8
untitled_line_2355__input2355__variant1.txt:	-9.8
untitled_line_2295__input2295__variant1.txt:	-9.8
untitled_line_2140__input2140__variant1.txt:	-9.8
untitled_line_2070__input2070__variant1.txt:	-9.8
untitled_line_1992__input1992__variant1.txt:	-9.8
untitled_line_1986__input1986__variant1.txt:	-9.8
untitled_line_1951__input1951__variant1.txt:	-9.8
untitled_line_1849__input1849__variant1.txt:	-9.8
untitled_line_1704__input1704__variant1.txt:	-9.8
untitled_line_156__input156__variant1.txt:	-9.8
untitled_line_1483__input1483__variant1.txt:	-9.8
untitled_line_1415__input1415__variant1.txt:	-9.8
untitled_line_136__input136__variant1.txt:	-9.8
untitled_line_1311__input1311__variant1.txt:	-9.8
untitled_line_1258__input1258__variant1.txt:	-9.8
untitled_line_1088__input1088__variant1.txt:	-9.8
untitled_line_1075__input1075__variant1.txt:	-9.8
untitled_line_1000__input1000__variant1.txt:	-9.8
untitled_line_9869__input9866__variant1.txt:	-9.7
untitled_line_9627__input9624__variant1.txt:	-9.7
untitled_line_9622__input9619__variant1.txt:	-9.7
untitled_line_9544__input9541__variant1.txt:	-9.7
untitled_line_953__input953__variant1.txt:	-9.7
untitled_line_9376__input9373__variant1.txt:	-9.7
untitled_line_9178__input9175__variant1.txt:	-9.7
untitled_line_9040__input9037__variant1.txt:	-9.7
untitled_line_9010__input9007__variant1.txt:	-9.7
untitled_line_8915__input8912__variant1.txt:	-9.7
untitled_line_8890__input8887__variant1.txt:	-9.7
untitled_line_8847__input8844__variant1.txt:	-9.7
untitled_line_8840__input8837__variant1.txt:	-9.7
untitled_line_8765__input8762__variant1.txt:	-9.7
untitled_line_8707__input8704__variant1.txt:	-9.7
untitled_line_8637__input8634__variant1.txt:	-9.7
untitled_line_863__input863__variant1.txt:	-9.7
untitled_line_8602__input8599__variant1.txt:	-9.7
untitled_line_8450__input8447__variant1.txt:	-9.7
untitled_line_8301__input8298__variant1.txt:	-9.7
untitled_line_8274__input8271__variant1.txt:	-9.7
untitled_line_8257__input8254__variant1.txt:	-9.7
untitled_line_8125__input8122__variant1.txt:	-9.7
untitled_line_8080__input8077__variant1.txt:	-9.7
untitled_line_8074__input8071__variant1.txt:	-9.7
untitled_line_7961__input7958__variant1.txt:	-9.7
untitled_line_7947__input7944__variant1.txt:	-9.7
untitled_line_7905__input7902__variant1.txt:	-9.7
untitled_line_7790__input7787__variant1.txt:	-9.7
untitled_line_7702__input7699__variant1.txt:	-9.7
untitled_line_7600__input7597__variant1.txt:	-9.7
untitled_line_7559__input7556__variant1.txt:	-9.7
untitled_line_7518__input7515__variant1.txt:	-9.7
untitled_line_7489__input7486__variant1.txt:	-9.7
untitled_line_7380__input7377__variant1.txt:	-9.7
untitled_line_7225__input7222__variant1.txt:	-9.7
untitled_line_7195__input7192__variant1.txt:	-9.7
untitled_line_7134__input7131__variant1.txt:	-9.7
untitled_line_7037__input7034__variant1.txt:	-9.7
untitled_line_6973__input6970__variant1.txt:	-9.7
untitled_line_6815__input6812__variant1.txt:	-9.7
untitled_line_6805__input6802__variant1.txt:	-9.7
untitled_line_6721__input6718__variant1.txt:	-9.7
untitled_line_6509__input6506__variant1.txt:	-9.7
untitled_line_6444__input6441__variant1.txt:	-9.7
untitled_line_6334__input6331__variant1.txt:	-9.7
untitled_line_6240__input6237__variant1.txt:	-9.7
untitled_line_592__input592__variant1.txt:	-9.7
untitled_line_5773__input5770__variant1.txt:	-9.7
untitled_line_5761__input5758__variant1.txt:	-9.7
untitled_line_5728__input5726__variant1.txt:	-9.7
untitled_line_5715__input5713__variant1.txt:	-9.7
untitled_line_5697__input5695__variant1.txt:	-9.7
untitled_line_5651__input5649__variant1.txt:	-9.7
untitled_line_5648__input5646__variant1.txt:	-9.7
untitled_line_5576__input5574__variant1.txt:	-9.7
untitled_line_5568__input5566__variant1.txt:	-9.7
untitled_line_5524__input5522__variant1.txt:	-9.7
untitled_line_551__input551__variant1.txt:	-9.7
untitled_line_5413__input5411__variant1.txt:	-9.7
untitled_line_536__input536__variant1.txt:	-9.7
untitled_line_5306__input5304__variant1.txt:	-9.7
untitled_line_4994__input4993__variant1.txt:	-9.7
untitled_line_492__input492__variant1.txt:	-9.7
untitled_line_4880__input4879__variant1.txt:	-9.7
untitled_line_4827__input4826__variant1.txt:	-9.7
untitled_line_4735__input4734__variant1.txt:	-9.7
untitled_line_472__input472__variant1.txt:	-9.7
untitled_line_467__input467__variant1.txt:	-9.7
untitled_line_4613__input4612__variant1.txt:	-9.7
untitled_line_4381__input4380__variant1.txt:	-9.7
untitled_line_4308__input4308__variant1.txt:	-9.7
untitled_line_4302__input4302__variant1.txt:	-9.7
untitled_line_420__input420__variant1.txt:	-9.7
untitled_line_4176__input4176__variant1.txt:	-9.7
untitled_line_4171__input4171__variant1.txt:	-9.7
untitled_line_4143__input4143__variant1.txt:	-9.7
untitled_line_403__input403__variant1.txt:	-9.7
untitled_line_3978__input3978__variant1.txt:	-9.7
untitled_line_3968__input3968__variant1.txt:	-9.7
untitled_line_3961__input3961__variant1.txt:	-9.7
untitled_line_3917__input3917__variant1.txt:	-9.7
untitled_line_3900__input3900__variant1.txt:	-9.7
untitled_line_3895__input3895__variant1.txt:	-9.7
untitled_line_3880__input3880__variant1.txt:	-9.7
untitled_line_3820__input3820__variant1.txt:	-9.7
untitled_line_3798__input3798__variant1.txt:	-9.7
untitled_line_378__input378__variant1.txt:	-9.7
untitled_line_3616__input3616__variant1.txt:	-9.7
untitled_line_3495__input3495__variant1.txt:	-9.7
untitled_line_3482__input3482__variant1.txt:	-9.7
untitled_line_3446__input3446__variant1.txt:	-9.7
untitled_line_3425__input3425__variant1.txt:	-9.7
untitled_line_3377__input3377__variant1.txt:	-9.7
untitled_line_3142__input3142__variant1.txt:	-9.7
untitled_line_3130__input3130__variant1.txt:	-9.7
untitled_line_2972__input2972__variant1.txt:	-9.7
untitled_line_2910__input2910__variant1.txt:	-9.7
untitled_line_287__input287__variant1.txt:	-9.7
untitled_line_2775__input2775__variant1.txt:	-9.7
untitled_line_2764__input2764__variant1.txt:	-9.7
untitled_line_2656__input2656__variant1.txt:	-9.7
untitled_line_2641__input2641__variant1.txt:	-9.7
untitled_line_2628__input2628__variant1.txt:	-9.7
untitled_line_2607__input2607__variant1.txt:	-9.7
untitled_line_2584__input2584__variant1.txt:	-9.7
untitled_line_2576__input2576__variant1.txt:	-9.7
untitled_line_2506__input2506__variant1.txt:	-9.7
untitled_line_2435__input2435__variant1.txt:	-9.7
untitled_line_2427__input2427__variant1.txt:	-9.7
untitled_line_2378__input2378__variant1.txt:	-9.7
untitled_line_2324__input2324__variant1.txt:	-9.7
untitled_line_2322__input2322__variant1.txt:	-9.7
untitled_line_2173__input2173__variant1.txt:	-9.7
untitled_line_1994__input1994__variant1.txt:	-9.7
untitled_line_1963__input1963__variant1.txt:	-9.7
untitled_line_1930__input1930__variant1.txt:	-9.7
untitled_line_1909__input1909__variant1.txt:	-9.7
untitled_line_1782__input1782__variant1.txt:	-9.7
untitled_line_1755__input1755__variant1.txt:	-9.7
untitled_line_1731__input1731__variant1.txt:	-9.7
untitled_line_169__input169__variant1.txt:	-9.7
untitled_line_1599__input1599__variant1.txt:	-9.7
untitled_line_1496__input1496__variant1.txt:	-9.7
untitled_line_147__input147__variant1.txt:	-9.7
untitled_line_138__input138__variant1.txt:	-9.7
untitled_line_128__input128__variant1.txt:	-9.7
untitled_line_1225__input1225__variant1.txt:	-9.7
untitled_line_1204__input1204__variant1.txt:	-9.7
untitled_line_1146__input1146__variant1.txt:	-9.7
untitled_line_1009__input1009__variant1.txt:	-9.7
untitled_line_9871__input9868__variant1.txt:	-9.6
untitled_line_9856__input9853__variant1.txt:	-9.6
untitled_line_9830__input9827__variant1.txt:	-9.6
untitled_line_9818__input9815__variant1.txt:	-9.6
untitled_line_9743__input9740__variant1.txt:	-9.6
untitled_line_9566__input9563__variant1.txt:	-9.6
untitled_line_9471__input9468__variant1.txt:	-9.6
untitled_line_9356__input9353__variant1.txt:	-9.6
untitled_line_9255__input9252__variant1.txt:	-9.6
untitled_line_9145__input9142__variant1.txt:	-9.6
untitled_line_9075__input9072__variant1.txt:	-9.6
untitled_line_8808__input8805__variant1.txt:	-9.6
untitled_line_8746__input8743__variant1.txt:	-9.6
untitled_line_8712__input8709__variant1.txt:	-9.6
untitled_line_8576__input8573__variant1.txt:	-9.6
untitled_line_8575__input8572__variant1.txt:	-9.6
untitled_line_8424__input8421__variant1.txt:	-9.6
untitled_line_8412__input8409__variant1.txt:	-9.6
untitled_line_8340__input8337__variant1.txt:	-9.6
untitled_line_8283__input8280__variant1.txt:	-9.6
untitled_line_8231__input8228__variant1.txt:	-9.6
untitled_line_8202__input8199__variant1.txt:	-9.6
untitled_line_8165__input8162__variant1.txt:	-9.6
untitled_line_8016__input8013__variant1.txt:	-9.6
untitled_line_801__input801__variant1.txt:	-9.6
untitled_line_8004__input8001__variant1.txt:	-9.6
untitled_line_7903__input7900__variant1.txt:	-9.6
untitled_line_7727__input7724__variant1.txt:	-9.6
untitled_line_7642__input7639__variant1.txt:	-9.6
untitled_line_7537__input7534__variant1.txt:	-9.6
untitled_line_7525__input7522__variant1.txt:	-9.6
untitled_line_7515__input7512__variant1.txt:	-9.6
untitled_line_7431__input7428__variant1.txt:	-9.6
untitled_line_7335__input7332__variant1.txt:	-9.6
untitled_line_7290__input7287__variant1.txt:	-9.6
untitled_line_7126__input7123__variant1.txt:	-9.6
untitled_line_708__input708__variant1.txt:	-9.6
untitled_line_7067__input7064__variant1.txt:	-9.6
untitled_line_702__input702__variant1.txt:	-9.6
untitled_line_6921__input6918__variant1.txt:	-9.6
untitled_line_6841__input6838__variant1.txt:	-9.6
untitled_line_6768__input6765__variant1.txt:	-9.6
untitled_line_6759__input6756__variant1.txt:	-9.6
untitled_line_670__input670__variant1.txt:	-9.6
untitled_line_6661__input6658__variant1.txt:	-9.6
untitled_line_6543__input6540__variant1.txt:	-9.6
untitled_line_6516__input6513__variant1.txt:	-9.6
untitled_line_6470__input6467__variant1.txt:	-9.6
untitled_line_6397__input6394__variant1.txt:	-9.6
untitled_line_6258__input6255__variant1.txt:	-9.6
untitled_line_6254__input6251__variant1.txt:	-9.6
untitled_line_6243__input6240__variant1.txt:	-9.6
untitled_line_6226__input6223__variant1.txt:	-9.6
untitled_line_6052__input6049__variant1.txt:	-9.6
untitled_line_6036__input6033__variant1.txt:	-9.6
untitled_line_5997__input5994__variant1.txt:	-9.6
untitled_line_5767__input5764__variant1.txt:	-9.6
untitled_line_5608__input5606__variant1.txt:	-9.6
untitled_line_5533__input5531__variant1.txt:	-9.6
untitled_line_5514__input5512__variant1.txt:	-9.6
untitled_line_5481__input5479__variant1.txt:	-9.6
untitled_line_5370__input5368__variant1.txt:	-9.6
untitled_line_5304__input5302__variant1.txt:	-9.6
untitled_line_5259__input5257__variant1.txt:	-9.6
untitled_line_5017__input5016__variant1.txt:	-9.6
untitled_line_4935__input4934__variant1.txt:	-9.6
untitled_line_4830__input4829__variant1.txt:	-9.6
untitled_line_4783__input4782__variant1.txt:	-9.6
untitled_line_4773__input4772__variant1.txt:	-9.6
untitled_line_4733__input4732__variant1.txt:	-9.6
untitled_line_4725__input4724__variant1.txt:	-9.6
untitled_line_4686__input4685__variant1.txt:	-9.6
untitled_line_4628__input4627__variant1.txt:	-9.6
untitled_line_4583__input4582__variant1.txt:	-9.6
untitled_line_4562__input4561__variant1.txt:	-9.6
untitled_line_4551__input4550__variant1.txt:	-9.6
untitled_line_4500__input4499__variant1.txt:	-9.6
untitled_line_4432__input4431__variant1.txt:	-9.6
untitled_line_4337__input4336__variant1.txt:	-9.6
untitled_line_432__input432__variant1.txt:	-9.6
untitled_line_4157__input4157__variant1.txt:	-9.6
untitled_line_4112__input4112__variant1.txt:	-9.6
untitled_line_4083__input4083__variant1.txt:	-9.6
untitled_line_4028__input4028__variant1.txt:	-9.6
untitled_line_3995__input3995__variant1.txt:	-9.6
untitled_line_3982__input3982__variant1.txt:	-9.6
untitled_line_3909__input3909__variant1.txt:	-9.6
untitled_line_3852__input3852__variant1.txt:	-9.6
untitled_line_376__input376__variant1.txt:	-9.6
untitled_line_3731__input3731__variant1.txt:	-9.6
untitled_line_3704__input3704__variant1.txt:	-9.6
untitled_line_3642__input3642__variant1.txt:	-9.6
untitled_line_3589__input3589__variant1.txt:	-9.6
untitled_line_3569__input3569__variant1.txt:	-9.6
untitled_line_3507__input3507__variant1.txt:	-9.6
untitled_line_350__input350__variant1.txt:	-9.6
untitled_line_3455__input3455__variant1.txt:	-9.6
untitled_line_3381__input3381__variant1.txt:	-9.6
untitled_line_3372__input3372__variant1.txt:	-9.6
untitled_line_3363__input3363__variant1.txt:	-9.6
untitled_line_3325__input3325__variant1.txt:	-9.6
untitled_line_3300__input3300__variant1.txt:	-9.6
untitled_line_3283__input3283__variant1.txt:	-9.6
untitled_line_3206__input3206__variant1.txt:	-9.6
untitled_line_3119__input3119__variant1.txt:	-9.6
untitled_line_3115__input3115__variant1.txt:	-9.6
untitled_line_3030__input3030__variant1.txt:	-9.6
untitled_line_3015__input3015__variant1.txt:	-9.6
untitled_line_2789__input2789__variant1.txt:	-9.6
untitled_line_2745__input2745__variant1.txt:	-9.6
untitled_line_2717__input2717__variant1.txt:	-9.6
untitled_line_2703__input2703__variant1.txt:	-9.6
untitled_line_2672__input2672__variant1.txt:	-9.6
untitled_line_266__input266__variant1.txt:	-9.6
untitled_line_2564__input2564__variant1.txt:	-9.6
untitled_line_2551__input2551__variant1.txt:	-9.6
untitled_line_2527__input2527__variant1.txt:	-9.6
untitled_line_25__input25__variant1.txt:	-9.6
untitled_line_2489__input2489__variant1.txt:	-9.6
untitled_line_2403__input2403__variant1.txt:	-9.6
untitled_line_231__input231__variant1.txt:	-9.6
untitled_line_229__input229__variant1.txt:	-9.6
untitled_line_2280__input2280__variant1.txt:	-9.6
untitled_line_2220__input2220__variant1.txt:	-9.6
untitled_line_2185__input2185__variant1.txt:	-9.6
untitled_line_2078__input2078__variant1.txt:	-9.6
untitled_line_2068__input2068__variant1.txt:	-9.6
untitled_line_2036__input2036__variant1.txt:	-9.6
untitled_line_1827__input1827__variant1.txt:	-9.6
untitled_line_1720__input1720__variant1.txt:	-9.6
untitled_line_168__input168__variant1.txt:	-9.6
untitled_line_1674__input1674__variant1.txt:	-9.6
untitled_line_1640__input1640__variant1.txt:	-9.6
untitled_line_1541__input1541__variant1.txt:	-9.6
untitled_line_1513__input1513__variant1.txt:	-9.6
untitled_line_1365__input1365__variant1.txt:	-9.6
untitled_line_1286__input1286__variant1.txt:	-9.6
untitled_line_124__input124__variant1.txt:	-9.6
untitled_line_1068__input1068__variant1.txt:	-9.6
untitled_line_1061__input1061__variant1.txt:	-9.6
untitled_line_1048__input1048__variant1.txt:	-9.6
untitled_line_1020__input1020__variant1.txt:	-9.6
untitled_line_1019__input1019__variant1.txt:	-9.6
untitled_line_1013__input1013__variant1.txt:	-9.6
untitled_line_9868__input9865__variant1.txt:	-9.5
untitled_line_9857__input9854__variant1.txt:	-9.5
untitled_line_9730__input9727__variant1.txt:	-9.5
untitled_line_9716__input9713__variant1.txt:	-9.5
untitled_line_9664__input9661__variant1.txt:	-9.5
untitled_line_963__input963__variant1.txt:	-9.5
untitled_line_955__input955__variant1.txt:	-9.5
untitled_line_9497__input9494__variant1.txt:	-9.5
untitled_line_9476__input9473__variant1.txt:	-9.5
untitled_line_9453__input9450__variant1.txt:	-9.5
untitled_line_9325__input9322__variant1.txt:	-9.5
untitled_line_9292__input9289__variant1.txt:	-9.5
untitled_line_9258__input9255__variant1.txt:	-9.5
untitled_line_9233__input9230__variant1.txt:	-9.5
untitled_line_9210__input9207__variant1.txt:	-9.5
untitled_line_921__input921__variant1.txt:	-9.5
untitled_line_9191__input9188__variant1.txt:	-9.5
untitled_line_905__input905__variant1.txt:	-9.5
untitled_line_9011__input9008__variant1.txt:	-9.5
untitled_line_8973__input8970__variant1.txt:	-9.5
untitled_line_8967__input8964__variant1.txt:	-9.5
untitled_line_8964__input8961__variant1.txt:	-9.5
untitled_line_8941__input8938__variant1.txt:	-9.5
untitled_line_887__input887__variant1.txt:	-9.5
untitled_line_8817__input8814__variant1.txt:	-9.5
untitled_line_871__input871__variant1.txt:	-9.5
untitled_line_8598__input8595__variant1.txt:	-9.5
untitled_line_8520__input8517__variant1.txt:	-9.5
untitled_line_8479__input8476__variant1.txt:	-9.5
untitled_line_8434__input8431__variant1.txt:	-9.5
untitled_line_8418__input8415__variant1.txt:	-9.5
untitled_line_8408__input8405__variant1.txt:	-9.5
untitled_line_8341__input8338__variant1.txt:	-9.5
untitled_line_8278__input8275__variant1.txt:	-9.5
untitled_line_8261__input8258__variant1.txt:	-9.5
untitled_line_8234__input8231__variant1.txt:	-9.5
untitled_line_823__input823__variant1.txt:	-9.5
untitled_line_815__input815__variant1.txt:	-9.5
untitled_line_8097__input8094__variant1.txt:	-9.5
untitled_line_8091__input8088__variant1.txt:	-9.5
untitled_line_8061__input8058__variant1.txt:	-9.5
untitled_line_803__input803__variant1.txt:	-9.5
untitled_line_8017__input8014__variant1.txt:	-9.5
untitled_line_80__input80__variant1.txt:	-9.5
untitled_line_7990__input7987__variant1.txt:	-9.5
untitled_line_7944__input7941__variant1.txt:	-9.5
untitled_line_7920__input7917__variant1.txt:	-9.5
untitled_line_7859__input7856__variant1.txt:	-9.5
untitled_line_7853__input7850__variant1.txt:	-9.5
untitled_line_7714__input7711__variant1.txt:	-9.5
untitled_line_7703__input7700__variant1.txt:	-9.5
untitled_line_7681__input7678__variant1.txt:	-9.5
untitled_line_7608__input7605__variant1.txt:	-9.5
untitled_line_7539__input7536__variant1.txt:	-9.5
untitled_line_7495__input7492__variant1.txt:	-9.5
untitled_line_7376__input7373__variant1.txt:	-9.5
untitled_line_7330__input7327__variant1.txt:	-9.5
untitled_line_7270__input7267__variant1.txt:	-9.5
untitled_line_7251__input7248__variant1.txt:	-9.5
untitled_line_7219__input7216__variant1.txt:	-9.5
untitled_line_7202__input7199__variant1.txt:	-9.5
untitled_line_71__input71__variant1.txt:	-9.5
untitled_line_7093__input7090__variant1.txt:	-9.5
untitled_line_7023__input7020__variant1.txt:	-9.5
untitled_line_6982__input6979__variant1.txt:	-9.5
untitled_line_6950__input6947__variant1.txt:	-9.5
untitled_line_6915__input6912__variant1.txt:	-9.5
untitled_line_691__input691__variant1.txt:	-9.5
untitled_line_6774__input6771__variant1.txt:	-9.5
untitled_line_6747__input6744__variant1.txt:	-9.5
untitled_line_6651__input6648__variant1.txt:	-9.5
untitled_line_6562__input6559__variant1.txt:	-9.5
untitled_line_6556__input6553__variant1.txt:	-9.5
untitled_line_6555__input6552__variant1.txt:	-9.5
untitled_line_6522__input6519__variant1.txt:	-9.5
untitled_line_6503__input6500__variant1.txt:	-9.5
untitled_line_6500__input6497__variant1.txt:	-9.5
untitled_line_6445__input6442__variant1.txt:	-9.5
untitled_line_64__input64__variant1.txt:	-9.5
untitled_line_6359__input6356__variant1.txt:	-9.5
untitled_line_6304__input6301__variant1.txt:	-9.5
untitled_line_6178__input6175__variant1.txt:	-9.5
untitled_line_6166__input6163__variant1.txt:	-9.5
untitled_line_609__input609__variant1.txt:	-9.5
untitled_line_6027__input6024__variant1.txt:	-9.5
untitled_line_5946__input5943__variant1.txt:	-9.5
untitled_line_5941__input5938__variant1.txt:	-9.5
untitled_line_5932__input5929__variant1.txt:	-9.5
untitled_line_586__input586__variant1.txt:	-9.5
untitled_line_5855__input5852__variant1.txt:	-9.5
untitled_line_5776__input5773__variant1.txt:	-9.5
untitled_line_5690__input5688__variant1.txt:	-9.5
untitled_line_5626__input5624__variant1.txt:	-9.5
untitled_line_5598__input5596__variant1.txt:	-9.5
untitled_line_5574__input5572__variant1.txt:	-9.5
untitled_line_5394__input5392__variant1.txt:	-9.5
untitled_line_5336__input5334__variant1.txt:	-9.5
untitled_line_5168__input5166__variant1.txt:	-9.5
untitled_line_4953__input4952__variant1.txt:	-9.5
untitled_line_4924__input4923__variant1.txt:	-9.5
untitled_line_4757__input4756__variant1.txt:	-9.5
untitled_line_460__input460__variant1.txt:	-9.5
untitled_line_4482__input4481__variant1.txt:	-9.5
untitled_line_4473__input4472__variant1.txt:	-9.5
untitled_line_4470__input4469__variant1.txt:	-9.5
untitled_line_4394__input4393__variant1.txt:	-9.5
untitled_line_4304__input4304__variant1.txt:	-9.5
untitled_line_4244__input4244__variant1.txt:	-9.5
untitled_line_4129__input4129__variant1.txt:	-9.5
untitled_line_4078__input4078__variant1.txt:	-9.5
untitled_line_3991__input3991__variant1.txt:	-9.5
untitled_line_3878__input3878__variant1.txt:	-9.5
untitled_line_3785__input3785__variant1.txt:	-9.5
untitled_line_3773__input3773__variant1.txt:	-9.5
untitled_line_3770__input3770__variant1.txt:	-9.5
untitled_line_3730__input3730__variant1.txt:	-9.5
untitled_line_3706__input3706__variant1.txt:	-9.5
untitled_line_3564__input3564__variant1.txt:	-9.5
untitled_line_3486__input3486__variant1.txt:	-9.5
untitled_line_3430__input3430__variant1.txt:	-9.5
untitled_line_3414__input3414__variant1.txt:	-9.5
untitled_line_34__input34__variant1.txt:	-9.5
untitled_line_3307__input3307__variant1.txt:	-9.5
untitled_line_3211__input3211__variant1.txt:	-9.5
untitled_line_3174__input3174__variant1.txt:	-9.5
untitled_line_3149__input3149__variant1.txt:	-9.5
untitled_line_2931__input2931__variant1.txt:	-9.5
untitled_line_2925__input2925__variant1.txt:	-9.5
untitled_line_2914__input2914__variant1.txt:	-9.5
untitled_line_2904__input2904__variant1.txt:	-9.5
untitled_line_2879__input2879__variant1.txt:	-9.5
untitled_line_2869__input2869__variant1.txt:	-9.5
untitled_line_2868__input2868__variant1.txt:	-9.5
untitled_line_2772__input2772__variant1.txt:	-9.5
untitled_line_2729__input2729__variant1.txt:	-9.5
untitled_line_2708__input2708__variant1.txt:	-9.5
untitled_line_2589__input2589__variant1.txt:	-9.5
untitled_line_2588__input2588__variant1.txt:	-9.5
untitled_line_257__input257__variant1.txt:	-9.5
untitled_line_255__input255__variant1.txt:	-9.5
untitled_line_2449__input2449__variant1.txt:	-9.5
untitled_line_2440__input2440__variant1.txt:	-9.5
untitled_line_2421__input2421__variant1.txt:	-9.5
untitled_line_2347__input2347__variant1.txt:	-9.5
untitled_line_2303__input2303__variant1.txt:	-9.5
untitled_line_2266__input2266__variant1.txt:	-9.5
untitled_line_2245__input2245__variant1.txt:	-9.5
untitled_line_2204__input2204__variant1.txt:	-9.5
untitled_line_2138__input2138__variant1.txt:	-9.5
untitled_line_2082__input2082__variant1.txt:	-9.5
untitled_line_2080__input2080__variant1.txt:	-9.5
untitled_line_2069__input2069__variant1.txt:	-9.5
untitled_line_20__input20__variant1.txt:	-9.5
untitled_line_1975__input1975__variant1.txt:	-9.5
untitled_line_1913__input1913__variant1.txt:	-9.5
untitled_line_1805__input1805__variant1.txt:	-9.5
untitled_line_1647__input1647__variant1.txt:	-9.5
untitled_line_1626__input1626__variant1.txt:	-9.5
untitled_line_1546__input1546__variant1.txt:	-9.5
untitled_line_154__input154__variant1.txt:	-9.5
untitled_line_1507__input1507__variant1.txt:	-9.5
untitled_line_1352__input1352__variant1.txt:	-9.5
untitled_line_1310__input1310__variant1.txt:	-9.5
untitled_line_1309__input1309__variant1.txt:	-9.5
untitled_line_1072__input1072__variant1.txt:	-9.5
untitled_line_1047__input1047__variant1.txt:	-9.5
untitled_line_9851__input9848__variant1.txt:	-9.4
untitled_line_9761__input9758__variant1.txt:	-9.4
untitled_line_9756__input9753__variant1.txt:	-9.4
untitled_line_9738__input9735__variant1.txt:	-9.4
untitled_line_9688__input9685__variant1.txt:	-9.4
untitled_line_9651__input9648__variant1.txt:	-9.4
untitled_line_9576__input9573__variant1.txt:	-9.4
untitled_line_9558__input9555__variant1.txt:	-9.4
untitled_line_9536__input9533__variant1.txt:	-9.4
untitled_line_9482__input9479__variant1.txt:	-9.4
untitled_line_9462__input9459__variant1.txt:	-9.4
untitled_line_9423__input9420__variant1.txt:	-9.4
untitled_line_9421__input9418__variant1.txt:	-9.4
untitled_line_9410__input9407__variant1.txt:	-9.4
untitled_line_9408__input9405__variant1.txt:	-9.4
untitled_line_9278__input9275__variant1.txt:	-9.4
untitled_line_9101__input9098__variant1.txt:	-9.4
untitled_line_9088__input9085__variant1.txt:	-9.4
untitled_line_9000__input8997__variant1.txt:	-9.4
untitled_line_8934__input8931__variant1.txt:	-9.4
untitled_line_8770__input8767__variant1.txt:	-9.4
untitled_line_8720__input8717__variant1.txt:	-9.4
untitled_line_8608__input8605__variant1.txt:	-9.4
untitled_line_8604__input8601__variant1.txt:	-9.4
untitled_line_8567__input8564__variant1.txt:	-9.4
untitled_line_8499__input8496__variant1.txt:	-9.4
untitled_line_8442__input8439__variant1.txt:	-9.4
untitled_line_8377__input8374__variant1.txt:	-9.4
untitled_line_8271__input8268__variant1.txt:	-9.4
untitled_line_8200__input8197__variant1.txt:	-9.4
untitled_line_8069__input8066__variant1.txt:	-9.4
untitled_line_802__input802__variant1.txt:	-9.4
untitled_line_7987__input7984__variant1.txt:	-9.4
untitled_line_7955__input7952__variant1.txt:	-9.4
untitled_line_7925__input7922__variant1.txt:	-9.4
untitled_line_782__input782__variant1.txt:	-9.4
untitled_line_7645__input7642__variant1.txt:	-9.4
untitled_line_7620__input7617__variant1.txt:	-9.4
untitled_line_7573__input7570__variant1.txt:	-9.4
untitled_line_742__input742__variant1.txt:	-9.4
untitled_line_7404__input7401__variant1.txt:	-9.4
untitled_line_7199__input7196__variant1.txt:	-9.4
untitled_line_718__input718__variant1.txt:	-9.4
untitled_line_6902__input6899__variant1.txt:	-9.4
untitled_line_6808__input6805__variant1.txt:	-9.4
untitled_line_6760__input6757__variant1.txt:	-9.4
untitled_line_6717__input6714__variant1.txt:	-9.4
untitled_line_6690__input6687__variant1.txt:	-9.4
untitled_line_6594__input6591__variant1.txt:	-9.4
untitled_line_6572__input6569__variant1.txt:	-9.4
untitled_line_655__input655__variant1.txt:	-9.4
untitled_line_6501__input6498__variant1.txt:	-9.4
untitled_line_6437__input6434__variant1.txt:	-9.4
untitled_line_6340__input6337__variant1.txt:	-9.4
untitled_line_6320__input6317__variant1.txt:	-9.4
untitled_line_6219__input6216__variant1.txt:	-9.4
untitled_line_620__input620__variant1.txt:	-9.4
untitled_line_6186__input6183__variant1.txt:	-9.4
untitled_line_6163__input6160__variant1.txt:	-9.4
untitled_line_5963__input5960__variant1.txt:	-9.4
untitled_line_5901__input5898__variant1.txt:	-9.4
untitled_line_5869__input5866__variant1.txt:	-9.4
untitled_line_5784__input5781__variant1.txt:	-9.4
untitled_line_5763__input5760__variant1.txt:	-9.4
untitled_line_5713__input5711__variant1.txt:	-9.4
untitled_line_5687__input5685__variant1.txt:	-9.4
untitled_line_5650__input5648__variant1.txt:	-9.4
untitled_line_5637__input5635__variant1.txt:	-9.4
untitled_line_5604__input5602__variant1.txt:	-9.4
untitled_line_5596__input5594__variant1.txt:	-9.4
untitled_line_5493__input5491__variant1.txt:	-9.4
untitled_line_5491__input5489__variant1.txt:	-9.4
untitled_line_5374__input5372__variant1.txt:	-9.4
untitled_line_5283__input5281__variant1.txt:	-9.4
untitled_line_5273__input5271__variant1.txt:	-9.4
untitled_line_5269__input5267__variant1.txt:	-9.4
untitled_line_5140__input5139__variant1.txt:	-9.4
untitled_line_5118__input5117__variant1.txt:	-9.4
untitled_line_5024__input5023__variant1.txt:	-9.4
untitled_line_4976__input4975__variant1.txt:	-9.4
untitled_line_4944__input4943__variant1.txt:	-9.4
untitled_line_4913__input4912__variant1.txt:	-9.4
untitled_line_4828__input4827__variant1.txt:	-9.4
untitled_line_4779__input4778__variant1.txt:	-9.4
untitled_line_4680__input4679__variant1.txt:	-9.4
untitled_line_4677__input4676__variant1.txt:	-9.4
untitled_line_4586__input4585__variant1.txt:	-9.4
untitled_line_4412__input4411__variant1.txt:	-9.4
untitled_line_4366__input4365__variant1.txt:	-9.4
untitled_line_4264__input4264__variant1.txt:	-9.4
untitled_line_425__input425__variant1.txt:	-9.4
untitled_line_4188__input4188__variant1.txt:	-9.4
untitled_line_4177__input4177__variant1.txt:	-9.4
untitled_line_417__input417__variant1.txt:	-9.4
untitled_line_4162__input4162__variant1.txt:	-9.4
untitled_line_4159__input4159__variant1.txt:	-9.4
untitled_line_4103__input4103__variant1.txt:	-9.4
untitled_line_4079__input4079__variant1.txt:	-9.4
untitled_line_4014__input4014__variant1.txt:	-9.4
untitled_line_3989__input3989__variant1.txt:	-9.4
untitled_line_3933__input3933__variant1.txt:	-9.4
untitled_line_3752__input3752__variant1.txt:	-9.4
untitled_line_3701__input3701__variant1.txt:	-9.4
untitled_line_3574__input3574__variant1.txt:	-9.4
untitled_line_3534__input3534__variant1.txt:	-9.4
untitled_line_3530__input3530__variant1.txt:	-9.4
untitled_line_35__input35__variant1.txt:	-9.4
untitled_line_3476__input3476__variant1.txt:	-9.4
untitled_line_3472__input3472__variant1.txt:	-9.4
untitled_line_3462__input3462__variant1.txt:	-9.4
untitled_line_3439__input3439__variant1.txt:	-9.4
untitled_line_3216__input3216__variant1.txt:	-9.4
untitled_line_3160__input3160__variant1.txt:	-9.4
untitled_line_3089__input3089__variant1.txt:	-9.4
untitled_line_3077__input3077__variant1.txt:	-9.4
untitled_line_2983__input2983__variant1.txt:	-9.4
untitled_line_2976__input2976__variant1.txt:	-9.4
untitled_line_2892__input2892__variant1.txt:	-9.4
untitled_line_289__input289__variant1.txt:	-9.4
untitled_line_2817__input2817__variant1.txt:	-9.4
untitled_line_2805__input2805__variant1.txt:	-9.4
untitled_line_2751__input2751__variant1.txt:	-9.4
untitled_line_268__input268__variant1.txt:	-9.4
untitled_line_2650__input2650__variant1.txt:	-9.4
untitled_line_2637__input2637__variant1.txt:	-9.4
untitled_line_258__input258__variant1.txt:	-9.4
untitled_line_2548__input2548__variant1.txt:	-9.4
untitled_line_2485__input2485__variant1.txt:	-9.4
untitled_line_2482__input2482__variant1.txt:	-9.4
untitled_line_2470__input2470__variant1.txt:	-9.4
untitled_line_2467__input2467__variant1.txt:	-9.4
untitled_line_2131__input2131__variant1.txt:	-9.4
untitled_line_2001__input2001__variant1.txt:	-9.4
untitled_line_1914__input1914__variant1.txt:	-9.4
untitled_line_1907__input1907__variant1.txt:	-9.4
untitled_line_1858__input1858__variant1.txt:	-9.4
untitled_line_1814__input1814__variant1.txt:	-9.4
untitled_line_1691__input1691__variant1.txt:	-9.4
untitled_line_163__input163__variant1.txt:	-9.4
untitled_line_1591__input1591__variant1.txt:	-9.4
untitled_line_1548__input1548__variant1.txt:	-9.4
untitled_line_1540__input1540__variant1.txt:	-9.4
untitled_line_1505__input1505__variant1.txt:	-9.4
untitled_line_1417__input1417__variant1.txt:	-9.4
untitled_line_1403__input1403__variant1.txt:	-9.4
untitled_line_1369__input1369__variant1.txt:	-9.4
untitled_line_1355__input1355__variant1.txt:	-9.4
untitled_line_1282__input1282__variant1.txt:	-9.4
untitled_line_1281__input1281__variant1.txt:	-9.4
untitled_line_1276__input1276__variant1.txt:	-9.4
untitled_line_1214__input1214__variant1.txt:	-9.4
untitled_line_1212__input1212__variant1.txt:	-9.4
untitled_line_1210__input1210__variant1.txt:	-9.4
untitled_line_1085__input1085__variant1.txt:	-9.4
untitled_line_103__input103__variant1.txt:	-9.4
untitled_line_1005__input1005__variant1.txt:	-9.4
untitled_line_987__input987__variant1.txt:	-9.3
untitled_line_9860__input9857__variant1.txt:	-9.3
untitled_line_9834__input9831__variant1.txt:	-9.3
untitled_line_9628__input9625__variant1.txt:	-9.3
untitled_line_9600__input9597__variant1.txt:	-9.3
untitled_line_9583__input9580__variant1.txt:	-9.3
untitled_line_9545__input9542__variant1.txt:	-9.3
untitled_line_9494__input9491__variant1.txt:	-9.3
untitled_line_9489__input9486__variant1.txt:	-9.3
untitled_line_9488__input9485__variant1.txt:	-9.3
untitled_line_9475__input9472__variant1.txt:	-9.3
untitled_line_9419__input9416__variant1.txt:	-9.3
untitled_line_9383__input9380__variant1.txt:	-9.3
untitled_line_9353__input9350__variant1.txt:	-9.3
untitled_line_9326__input9323__variant1.txt:	-9.3
untitled_line_9229__input9226__variant1.txt:	-9.3
untitled_line_9151__input9148__variant1.txt:	-9.3
untitled_line_9132__input9129__variant1.txt:	-9.3
untitled_line_9015__input9012__variant1.txt:	-9.3
untitled_line_8944__input8941__variant1.txt:	-9.3
untitled_line_8935__input8932__variant1.txt:	-9.3
untitled_line_8649__input8646__variant1.txt:	-9.3
untitled_line_8628__input8625__variant1.txt:	-9.3
untitled_line_859__input859__variant1.txt:	-9.3
untitled_line_8554__input8551__variant1.txt:	-9.3
untitled_line_8509__input8506__variant1.txt:	-9.3
untitled_line_8472__input8469__variant1.txt:	-9.3
untitled_line_8378__input8375__variant1.txt:	-9.3
untitled_line_8366__input8363__variant1.txt:	-9.3
untitled_line_830__input830__variant1.txt:	-9.3
untitled_line_8279__input8276__variant1.txt:	-9.3
untitled_line_8190__input8187__variant1.txt:	-9.3
untitled_line_8185__input8182__variant1.txt:	-9.3
untitled_line_817__input817__variant1.txt:	-9.3
untitled_line_8098__input8095__variant1.txt:	-9.3
untitled_line_8088__input8085__variant1.txt:	-9.3
untitled_line_8048__input8045__variant1.txt:	-9.3
untitled_line_7991__input7988__variant1.txt:	-9.3
untitled_line_7985__input7982__variant1.txt:	-9.3
untitled_line_7875__input7872__variant1.txt:	-9.3
untitled_line_7762__input7759__variant1.txt:	-9.3
untitled_line_7728__input7725__variant1.txt:	-9.3
untitled_line_7643__input7640__variant1.txt:	-9.3
untitled_line_7555__input7552__variant1.txt:	-9.3
untitled_line_7512__input7509__variant1.txt:	-9.3
untitled_line_7493__input7490__variant1.txt:	-9.3
untitled_line_7411__input7408__variant1.txt:	-9.3
untitled_line_7409__input7406__variant1.txt:	-9.3
untitled_line_7407__input7404__variant1.txt:	-9.3
untitled_line_7403__input7400__variant1.txt:	-9.3
untitled_line_7387__input7384__variant1.txt:	-9.3
untitled_line_7232__input7229__variant1.txt:	-9.3
untitled_line_7169__input7166__variant1.txt:	-9.3
untitled_line_7164__input7161__variant1.txt:	-9.3
untitled_line_7103__input7100__variant1.txt:	-9.3
untitled_line_7069__input7066__variant1.txt:	-9.3
untitled_line_7019__input7016__variant1.txt:	-9.3
untitled_line_6951__input6948__variant1.txt:	-9.3
untitled_line_6833__input6830__variant1.txt:	-9.3
untitled_line_6727__input6724__variant1.txt:	-9.3
untitled_line_6637__input6634__variant1.txt:	-9.3
untitled_line_6316__input6313__variant1.txt:	-9.3
untitled_line_6305__input6302__variant1.txt:	-9.3
untitled_line_6292__input6289__variant1.txt:	-9.3
untitled_line_6237__input6234__variant1.txt:	-9.3
untitled_line_6149__input6146__variant1.txt:	-9.3
untitled_line_6116__input6113__variant1.txt:	-9.3
untitled_line_5966__input5963__variant1.txt:	-9.3
untitled_line_5959__input5956__variant1.txt:	-9.3
untitled_line_5840__input5837__variant1.txt:	-9.3
untitled_line_5793__input5790__variant1.txt:	-9.3
untitled_line_5740__input5738__variant1.txt:	-9.3
untitled_line_562__input562__variant1.txt:	-9.3
untitled_line_553__input553__variant1.txt:	-9.3
untitled_line_5527__input5525__variant1.txt:	-9.3
untitled_line_5477__input5475__variant1.txt:	-9.3
untitled_line_5428__input5426__variant1.txt:	-9.3
untitled_line_5427__input5425__variant1.txt:	-9.3
untitled_line_5338__input5336__variant1.txt:	-9.3
untitled_line_5317__input5315__variant1.txt:	-9.3
untitled_line_5217__input5215__variant1.txt:	-9.3
untitled_line_5165__input5163__variant1.txt:	-9.3
untitled_line_5131__input5130__variant1.txt:	-9.3
untitled_line_5087__input5086__variant1.txt:	-9.3
untitled_line_5085__input5084__variant1.txt:	-9.3
untitled_line_5019__input5018__variant1.txt:	-9.3
untitled_line_4882__input4881__variant1.txt:	-9.3
untitled_line_4845__input4844__variant1.txt:	-9.3
untitled_line_4794__input4793__variant1.txt:	-9.3
untitled_line_4784__input4783__variant1.txt:	-9.3
untitled_line_4728__input4727__variant1.txt:	-9.3
untitled_line_4685__input4684__variant1.txt:	-9.3
untitled_line_4671__input4670__variant1.txt:	-9.3
untitled_line_4599__input4598__variant1.txt:	-9.3
untitled_line_4448__input4447__variant1.txt:	-9.3
untitled_line_4229__input4229__variant1.txt:	-9.3
untitled_line_4228__input4228__variant1.txt:	-9.3
untitled_line_3990__input3990__variant1.txt:	-9.3
untitled_line_3810__input3810__variant1.txt:	-9.3
untitled_line_3805__input3805__variant1.txt:	-9.3
untitled_line_3762__input3762__variant1.txt:	-9.3
untitled_line_3691__input3691__variant1.txt:	-9.3
untitled_line_3573__input3573__variant1.txt:	-9.3
untitled_line_3479__input3479__variant1.txt:	-9.3
untitled_line_3407__input3407__variant1.txt:	-9.3
untitled_line_337__input337__variant1.txt:	-9.3
untitled_line_3342__input3342__variant1.txt:	-9.3
untitled_line_3334__input3334__variant1.txt:	-9.3
untitled_line_3330__input3330__variant1.txt:	-9.3
untitled_line_3321__input3321__variant1.txt:	-9.3
untitled_line_3312__input3312__variant1.txt:	-9.3
untitled_line_3190__input3190__variant1.txt:	-9.3
untitled_line_3157__input3157__variant1.txt:	-9.3
untitled_line_3034__input3034__variant1.txt:	-9.3
untitled_line_300__input300__variant1.txt:	-9.3
untitled_line_2941__input2941__variant1.txt:	-9.3
untitled_line_2821__input2821__variant1.txt:	-9.3
untitled_line_2796__input2796__variant1.txt:	-9.3
untitled_line_2767__input2767__variant1.txt:	-9.3
untitled_line_2757__input2757__variant1.txt:	-9.3
untitled_line_2754__input2754__variant1.txt:	-9.3
untitled_line_2750__input2750__variant1.txt:	-9.3
untitled_line_2659__input2659__variant1.txt:	-9.3
untitled_line_2653__input2653__variant1.txt:	-9.3
untitled_line_2604__input2604__variant1.txt:	-9.3
untitled_line_250__input250__variant1.txt:	-9.3
untitled_line_2398__input2398__variant1.txt:	-9.3
untitled_line_239__input239__variant1.txt:	-9.3
untitled_line_236__input236__variant1.txt:	-9.3
untitled_line_2331__input2331__variant1.txt:	-9.3
untitled_line_2227__input2227__variant1.txt:	-9.3
untitled_line_2031__input2031__variant1.txt:	-9.3
untitled_line_1908__input1908__variant1.txt:	-9.3
untitled_line_1756__input1756__variant1.txt:	-9.3
untitled_line_1705__input1705__variant1.txt:	-9.3
untitled_line_1683__input1683__variant1.txt:	-9.3
untitled_line_1657__input1657__variant1.txt:	-9.3
untitled_line_1607__input1607__variant1.txt:	-9.3
untitled_line_1424__input1424__variant1.txt:	-9.3
untitled_line_1370__input1370__variant1.txt:	-9.3
untitled_line_1209__input1209__variant1.txt:	-9.3
untitled_line_1102__input1102__variant1.txt:	-9.3
untitled_line_1040__input1040__variant1.txt:	-9.3
untitled_line_1002__input1002__variant1.txt:	-9.3
untitled_line_9836__input9833__variant1.txt:	-9.2
untitled_line_9816__input9813__variant1.txt:	-9.2
untitled_line_9715__input9712__variant1.txt:	-9.2
untitled_line_971__input971__variant1.txt:	-9.2
untitled_line_9691__input9688__variant1.txt:	-9.2
untitled_line_9642__input9639__variant1.txt:	-9.2
untitled_line_9585__input9582__variant1.txt:	-9.2
untitled_line_9579__input9576__variant1.txt:	-9.2
untitled_line_9486__input9483__variant1.txt:	-9.2
untitled_line_9474__input9471__variant1.txt:	-9.2
untitled_line_9451__input9448__variant1.txt:	-9.2
untitled_line_945__input945__variant1.txt:	-9.2
untitled_line_9385__input9382__variant1.txt:	-9.2
untitled_line_9366__input9363__variant1.txt:	-9.2
untitled_line_9253__input9250__variant1.txt:	-9.2
untitled_line_9248__input9245__variant1.txt:	-9.2
untitled_line_9220__input9217__variant1.txt:	-9.2
untitled_line_9148__input9145__variant1.txt:	-9.2
untitled_line_9123__input9120__variant1.txt:	-9.2
untitled_line_9063__input9060__variant1.txt:	-9.2
untitled_line_9018__input9015__variant1.txt:	-9.2
untitled_line_8904__input8901__variant1.txt:	-9.2
untitled_line_8889__input8886__variant1.txt:	-9.2
untitled_line_8860__input8857__variant1.txt:	-9.2
untitled_line_8833__input8830__variant1.txt:	-9.2
untitled_line_8745__input8742__variant1.txt:	-9.2
untitled_line_8715__input8712__variant1.txt:	-9.2
untitled_line_8711__input8708__variant1.txt:	-9.2
untitled_line_8677__input8674__variant1.txt:	-9.2
untitled_line_8302__input8299__variant1.txt:	-9.2
untitled_line_8277__input8274__variant1.txt:	-9.2
untitled_line_8245__input8242__variant1.txt:	-9.2
untitled_line_8227__input8224__variant1.txt:	-9.2
untitled_line_8204__input8201__variant1.txt:	-9.2
untitled_line_8172__input8169__variant1.txt:	-9.2
untitled_line_8082__input8079__variant1.txt:	-9.2
untitled_line_8081__input8078__variant1.txt:	-9.2
untitled_line_7960__input7957__variant1.txt:	-9.2
untitled_line_7951__input7948__variant1.txt:	-9.2
untitled_line_7851__input7848__variant1.txt:	-9.2
untitled_line_7839__input7836__variant1.txt:	-9.2
untitled_line_7817__input7814__variant1.txt:	-9.2
untitled_line_7764__input7761__variant1.txt:	-9.2
untitled_line_7741__input7738__variant1.txt:	-9.2
untitled_line_77__input77__variant1.txt:	-9.2
untitled_line_7577__input7574__variant1.txt:	-9.2
untitled_line_7566__input7563__variant1.txt:	-9.2
untitled_line_7552__input7549__variant1.txt:	-9.2
untitled_line_7543__input7540__variant1.txt:	-9.2
untitled_line_7519__input7516__variant1.txt:	-9.2
untitled_line_7440__input7437__variant1.txt:	-9.2
untitled_line_7436__input7433__variant1.txt:	-9.2
untitled_line_7410__input7407__variant1.txt:	-9.2
untitled_line_7377__input7374__variant1.txt:	-9.2
untitled_line_7261__input7258__variant1.txt:	-9.2
untitled_line_7256__input7253__variant1.txt:	-9.2
untitled_line_7207__input7204__variant1.txt:	-9.2
untitled_line_7158__input7155__variant1.txt:	-9.2
untitled_line_7123__input7120__variant1.txt:	-9.2
untitled_line_70__input70__variant1.txt:	-9.2
untitled_line_6987__input6984__variant1.txt:	-9.2
untitled_line_6972__input6969__variant1.txt:	-9.2
untitled_line_6959__input6956__variant1.txt:	-9.2
untitled_line_6877__input6874__variant1.txt:	-9.2
untitled_line_6851__input6848__variant1.txt:	-9.2
untitled_line_6838__input6835__variant1.txt:	-9.2
untitled_line_6832__input6829__variant1.txt:	-9.2
untitled_line_6806__input6803__variant1.txt:	-9.2
untitled_line_6728__input6725__variant1.txt:	-9.2
untitled_line_6694__input6691__variant1.txt:	-9.2
untitled_line_6691__input6688__variant1.txt:	-9.2
untitled_line_6616__input6613__variant1.txt:	-9.2
untitled_line_6549__input6546__variant1.txt:	-9.2
untitled_line_6356__input6353__variant1.txt:	-9.2
untitled_line_6223__input6220__variant1.txt:	-9.2
untitled_line_6203__input6200__variant1.txt:	-9.2
untitled_line_6190__input6187__variant1.txt:	-9.2
untitled_line_617__input617__variant1.txt:	-9.2
untitled_line_6118__input6115__variant1.txt:	-9.2
untitled_line_5967__input5964__variant1.txt:	-9.2
untitled_line_5876__input5873__variant1.txt:	-9.2
untitled_line_5660__input5658__variant1.txt:	-9.2
untitled_line_5643__input5641__variant1.txt:	-9.2
untitled_line_564__input564__variant1.txt:	-9.2
untitled_line_5625__input5623__variant1.txt:	-9.2
untitled_line_5572__input5570__variant1.txt:	-9.2
untitled_line_5382__input5380__variant1.txt:	-9.2
untitled_line_5347__input5345__variant1.txt:	-9.2
untitled_line_5344__input5342__variant1.txt:	-9.2
untitled_line_5263__input5261__variant1.txt:	-9.2
untitled_line_5258__input5256__variant1.txt:	-9.2
untitled_line_5238__input5236__variant1.txt:	-9.2
untitled_line_5231__input5229__variant1.txt:	-9.2
untitled_line_5194__input5192__variant1.txt:	-9.2
untitled_line_5178__input5176__variant1.txt:	-9.2
untitled_line_5051__input5050__variant1.txt:	-9.2
untitled_line_4895__input4894__variant1.txt:	-9.2
untitled_line_4870__input4869__variant1.txt:	-9.2
untitled_line_4868__input4867__variant1.txt:	-9.2
untitled_line_4782__input4781__variant1.txt:	-9.2
untitled_line_4781__input4780__variant1.txt:	-9.2
untitled_line_4751__input4750__variant1.txt:	-9.2
untitled_line_4642__input4641__variant1.txt:	-9.2
untitled_line_4622__input4621__variant1.txt:	-9.2
untitled_line_457__input457__variant1.txt:	-9.2
untitled_line_4556__input4555__variant1.txt:	-9.2
untitled_line_4528__input4527__variant1.txt:	-9.2
untitled_line_4411__input4410__variant1.txt:	-9.2
untitled_line_4301__input4301__variant1.txt:	-9.2
untitled_line_4111__input4111__variant1.txt:	-9.2
untitled_line_4059__input4059__variant1.txt:	-9.2
untitled_line_405__input405__variant1.txt:	-9.2
untitled_line_4008__input4008__variant1.txt:	-9.2
untitled_line_3936__input3936__variant1.txt:	-9.2
untitled_line_3844__input3844__variant1.txt:	-9.2
untitled_line_3801__input3801__variant1.txt:	-9.2
untitled_line_3795__input3795__variant1.txt:	-9.2
untitled_line_3794__input3794__variant1.txt:	-9.2
untitled_line_3776__input3776__variant1.txt:	-9.2
untitled_line_3758__input3758__variant1.txt:	-9.2
untitled_line_3673__input3673__variant1.txt:	-9.2
untitled_line_3645__input3645__variant1.txt:	-9.2
untitled_line_3535__input3535__variant1.txt:	-9.2
untitled_line_3499__input3499__variant1.txt:	-9.2
untitled_line_3489__input3489__variant1.txt:	-9.2
untitled_line_3376__input3376__variant1.txt:	-9.2
untitled_line_3282__input3282__variant1.txt:	-9.2
untitled_line_317__input317__variant1.txt:	-9.2
untitled_line_3086__input3086__variant1.txt:	-9.2
untitled_line_3066__input3066__variant1.txt:	-9.2
untitled_line_2989__input2989__variant1.txt:	-9.2
untitled_line_2968__input2968__variant1.txt:	-9.2
untitled_line_2926__input2926__variant1.txt:	-9.2
untitled_line_2644__input2644__variant1.txt:	-9.2
untitled_line_2630__input2630__variant1.txt:	-9.2
untitled_line_252__input252__variant1.txt:	-9.2
untitled_line_2484__input2484__variant1.txt:	-9.2
untitled_line_2480__input2480__variant1.txt:	-9.2
untitled_line_2468__input2468__variant1.txt:	-9.2
untitled_line_2425__input2425__variant1.txt:	-9.2
untitled_line_238__input238__variant1.txt:	-9.2
untitled_line_2219__input2219__variant1.txt:	-9.2
untitled_line_2211__input2211__variant1.txt:	-9.2
untitled_line_2183__input2183__variant1.txt:	-9.2
untitled_line_2147__input2147__variant1.txt:	-9.2
untitled_line_2134__input2134__variant1.txt:	-9.2
untitled_line_2110__input2110__variant1.txt:	-9.2
untitled_line_2057__input2057__variant1.txt:	-9.2
untitled_line_1937__input1937__variant1.txt:	-9.2
untitled_line_1894__input1894__variant1.txt:	-9.2
untitled_line_1859__input1859__variant1.txt:	-9.2
untitled_line_1652__input1652__variant1.txt:	-9.2
untitled_line_1643__input1643__variant1.txt:	-9.2
untitled_line_1634__input1634__variant1.txt:	-9.2
untitled_line_1600__input1600__variant1.txt:	-9.2
untitled_line_1533__input1533__variant1.txt:	-9.2
untitled_line_1528__input1528__variant1.txt:	-9.2
untitled_line_149__input149__variant1.txt:	-9.2
untitled_line_1435__input1435__variant1.txt:	-9.2
untitled_line_1344__input1344__variant1.txt:	-9.2
untitled_line_1314__input1314__variant1.txt:	-9.2
untitled_line_1221__input1221__variant1.txt:	-9.2
untitled_line_1190__input1190__variant1.txt:	-9.2
untitled_line_1050__input1050__variant1.txt:	-9.2
untitled_line_1030__input1030__variant1.txt:	-9.2
untitled_line_102__input102__variant1.txt:	-9.2
22369__input1350__variant1.txt:	-9.2
untitled_line_9840__input9837__variant1.txt:	-9.1
untitled_line_98__input98__variant1.txt:	-9.1
untitled_line_9799__input9796__variant1.txt:	-9.1
untitled_line_9736__input9733__variant1.txt:	-9.1
untitled_line_9673__input9670__variant1.txt:	-9.1
untitled_line_9626__input9623__variant1.txt:	-9.1
untitled_line_9616__input9613__variant1.txt:	-9.1
untitled_line_9611__input9608__variant1.txt:	-9.1
untitled_line_9586__input9583__variant1.txt:	-9.1
untitled_line_9478__input9475__variant1.txt:	-9.1
untitled_line_9414__input9411__variant1.txt:	-9.1
untitled_line_941__input941__variant1.txt:	-9.1
untitled_line_9395__input9392__variant1.txt:	-9.1
untitled_line_9388__input9385__variant1.txt:	-9.1
untitled_line_9299__input9296__variant1.txt:	-9.1
untitled_line_9270__input9267__variant1.txt:	-9.1
untitled_line_925__input925__variant1.txt:	-9.1
untitled_line_9244__input9241__variant1.txt:	-9.1
untitled_line_9243__input9240__variant1.txt:	-9.1
untitled_line_9227__input9224__variant1.txt:	-9.1
untitled_line_9170__input9167__variant1.txt:	-9.1
untitled_line_9041__input9038__variant1.txt:	-9.1
untitled_line_9022__input9019__variant1.txt:	-9.1
untitled_line_8984__input8981__variant1.txt:	-9.1
untitled_line_8977__input8974__variant1.txt:	-9.1
untitled_line_8909__input8906__variant1.txt:	-9.1
untitled_line_8892__input8889__variant1.txt:	-9.1
untitled_line_8824__input8821__variant1.txt:	-9.1
untitled_line_8786__input8783__variant1.txt:	-9.1
untitled_line_8768__input8765__variant1.txt:	-9.1
untitled_line_875__input875__variant1.txt:	-9.1
untitled_line_8684__input8681__variant1.txt:	-9.1
untitled_line_8630__input8627__variant1.txt:	-9.1
untitled_line_8577__input8574__variant1.txt:	-9.1
untitled_line_8493__input8490__variant1.txt:	-9.1
untitled_line_8474__input8471__variant1.txt:	-9.1
untitled_line_8468__input8465__variant1.txt:	-9.1
untitled_line_8461__input8458__variant1.txt:	-9.1
untitled_line_8427__input8424__variant1.txt:	-9.1
[truncated: 7,512 more rows]

## Sheet: Supplementary Table 7
The docking scores of PFAS chemicals at the PXR orthosteric site are shown below.
LIGAND NAME	Binding Affintiy
untitled_line_2690__input2690.pdbqt_log.log	-13.5
untitled_line_8122__input8119.pdbqt_log.log	-13.1
untitled_line_2067__input2067.pdbqt_log.log	-12.6
untitled_line_4999__input4998.pdbqt_log.log	-12.4
untitled_line_6943__input6940.pdbqt_log.log	-12.3
untitled_line_7420__input7417.pdbqt_log.log	-12.2
untitled_line_416__input416.pdbqt_log.log	-12.1
untitled_line_1322__input1322.pdbqt_log.log	-12
untitled_line_1400__input1400.pdbqt_log.log	-12
untitled_line_3033__input3033.pdbqt_log.log	-12
untitled_line_3638__input3638.pdbqt_log.log	-12
untitled_line_4478__input4477.pdbqt_log.log	-12
untitled_line_4806__input4805.pdbqt_log.log	-12
untitled_line_8718__input8715.pdbqt_log.log	-12
untitled_line_2636__input2636.pdbqt_log.log	-11.9
untitled_line_3471__input3471.pdbqt_log.log	-11.9
untitled_line_3710__input3710.pdbqt_log.log	-11.9
untitled_line_4077__input4077.pdbqt_log.log	-11.9
untitled_line_4128__input4128.pdbqt_log.log	-11.9
untitled_line_4459__input4458.pdbqt_log.log	-11.9
untitled_line_7017__input7014.pdbqt_log.log	-11.9
untitled_line_2392__input2392.pdbqt_log.log	-11.8
untitled_line_3600__input3600.pdbqt_log.log	-11.8
untitled_line_7353__input7350.pdbqt_log.log	-11.8
untitled_line_8027__input8024.pdbqt_log.log	-11.8
untitled_line_9004__input9001.pdbqt_log.log	-11.8
untitled_line_3352__input3352.pdbqt_log.log	-11.7
untitled_line_9571__input9568.pdbqt_log.log	-11.7
untitled_line_2698__input2698.pdbqt_log.log	-11.6
untitled_line_272__input272.pdbqt_log.log	-11.6
untitled_line_3448__input3448.pdbqt_log.log	-11.6
untitled_line_3515__input3515.pdbqt_log.log	-11.6
untitled_line_4250__input4250.pdbqt_log.log	-11.6
untitled_line_4291__input4291.pdbqt_log.log	-11.6
untitled_line_5816__input5813.pdbqt_log.log	-11.6
untitled_line_8251__input8248.pdbqt_log.log	-11.6
untitled_line_9393__input9390.pdbqt_log.log	-11.6
untitled_line_115__input115.pdbqt_log.log	-11.5
untitled_line_1265__input1265.pdbqt_log.log	-11.5
untitled_line_1655__input1655.pdbqt_log.log	-11.5
untitled_line_284__input284.pdbqt_log.log	-11.5
untitled_line_3351__input3351.pdbqt_log.log	-11.5
untitled_line_4544__input4543.pdbqt_log.log	-11.5
untitled_line_5092__input5091.pdbqt_log.log	-11.5
untitled_line_6239__input6236.pdbqt_log.log	-11.5
untitled_line_7640__input7637.pdbqt_log.log	-11.5
untitled_line_7__input7.pdbqt_log.log	-11.5
untitled_line_8297__input8294.pdbqt_log.log	-11.5
untitled_line_8669__input8666.pdbqt_log.log	-11.5
untitled_line_9335__input9332.pdbqt_log.log	-11.5
untitled_line_1225__input1225.pdbqt_log.log	-11.4
untitled_line_1537__input1537.pdbqt_log.log	-11.4
untitled_line_2929__input2929.pdbqt_log.log	-11.4
untitled_line_3286__input3286.pdbqt_log.log	-11.4
untitled_line_4254__input4254.pdbqt_log.log	-11.4
untitled_line_4930__input4929.pdbqt_log.log	-11.4
untitled_line_778__input778.pdbqt_log.log	-11.4
untitled_line_9137__input9134.pdbqt_log.log	-11.4
untitled_line_9390__input9387.pdbqt_log.log	-11.4
untitled_line_9787__input9784.pdbqt_log.log	-11.4
untitled_line_1510__input1510.pdbqt_log.log	-11.3
untitled_line_2609__input2609.pdbqt_log.log	-11.3
untitled_line_3678__input3678.pdbqt_log.log	-11.3
untitled_line_3951__input3951.pdbqt_log.log	-11.3
untitled_line_4913__input4912.pdbqt_log.log	-11.3
untitled_line_5167__input5165.pdbqt_log.log	-11.3
untitled_line_5257__input5255.pdbqt_log.log	-11.3
untitled_line_6126__input6123.pdbqt_log.log	-11.3
untitled_line_7152__input7149.pdbqt_log.log	-11.3
untitled_line_7729__input7726.pdbqt_log.log	-11.3
untitled_line_7864__input7861.pdbqt_log.log	-11.3
untitled_line_8716__input8713.pdbqt_log.log	-11.3
untitled_line_8741__input8738.pdbqt_log.log	-11.3
untitled_line_9043__input9040.pdbqt_log.log	-11.3
untitled_line_9574__input9571.pdbqt_log.log	-11.3
untitled_line_1773__input1773.pdbqt_log.log	-11.2
untitled_line_2114__input2114.pdbqt_log.log	-11.2
untitled_line_3465__input3465.pdbqt_log.log	-11.2
untitled_line_3507__input3507.pdbqt_log.log	-11.2
untitled_line_5906__input5903.pdbqt_log.log	-11.2
untitled_line_5974__input5971.pdbqt_log.log	-11.2
untitled_line_6298__input6295.pdbqt_log.log	-11.2
untitled_line_7688__input7685.pdbqt_log.log	-11.2
untitled_line_796__input796.pdbqt_log.log	-11.2
untitled_line_8551__input8548.pdbqt_log.log	-11.2
untitled_line_9490__input9487.pdbqt_log.log	-11.2
untitled_line_9528__input9525.pdbqt_log.log	-11.2
untitled_line_2462__input2462.pdbqt_log.log	-11.1
untitled_line_2532__input2532.pdbqt_log.log	-11.1
untitled_line_2938__input2938.pdbqt_log.log	-11.1
untitled_line_293__input293.pdbqt_log.log	-11.1
untitled_line_3264__input3264.pdbqt_log.log	-11.1
untitled_line_3313__input3313.pdbqt_log.log	-11.1
untitled_line_3679__input3679.pdbqt_log.log	-11.1
untitled_line_3750__input3750.pdbqt_log.log	-11.1
untitled_line_4182__input4182.pdbqt_log.log	-11.1
untitled_line_4246__input4246.pdbqt_log.log	-11.1
untitled_line_5270__input5268.pdbqt_log.log	-11.1
untitled_line_5826__input5823.pdbqt_log.log	-11.1
untitled_line_7342__input7339.pdbqt_log.log	-11.1
untitled_line_7673__input7670.pdbqt_log.log	-11.1
untitled_line_8127__input8124.pdbqt_log.log	-11.1
untitled_line_855__input855.pdbqt_log.log	-11.1
untitled_line_891__input891.pdbqt_log.log	-11.1
untitled_line_9829__input9826.pdbqt_log.log	-11.1
untitled_line_1065__input1065.pdbqt_log.log	-11
untitled_line_1567__input1567.pdbqt_log.log	-11
untitled_line_1754__input1754.pdbqt_log.log	-11
untitled_line_178__input178.pdbqt_log.log	-11
untitled_line_249__input249.pdbqt_log.log	-11
untitled_line_2847__input2847.pdbqt_log.log	-11
untitled_line_3023__input3023.pdbqt_log.log	-11
untitled_line_332__input332.pdbqt_log.log	-11
untitled_line_3613__input3613.pdbqt_log.log	-11
untitled_line_3__input3.pdbqt_log.log	-11
untitled_line_5348__input5346.pdbqt_log.log	-11
untitled_line_5376__input5374.pdbqt_log.log	-11
untitled_line_543__input543.pdbqt_log.log	-11
untitled_line_6662__input6659.pdbqt_log.log	-11
untitled_line_6740__input6737.pdbqt_log.log	-11
untitled_line_7455__input7452.pdbqt_log.log	-11
untitled_line_7689__input7686.pdbqt_log.log	-11
untitled_line_8318__input8315.pdbqt_log.log	-11
untitled_line_8492__input8489.pdbqt_log.log	-11
untitled_line_8605__input8602.pdbqt_log.log	-11
untitled_line_9082__input9079.pdbqt_log.log	-11
untitled_line_1465__input1465.pdbqt_log.log	-10.9
untitled_line_1475__input1475.pdbqt_log.log	-10.9
untitled_line_192__input192.pdbqt_log.log	-10.9
untitled_line_1997__input1997.pdbqt_log.log	-10.9
untitled_line_204__input204.pdbqt_log.log	-10.9
untitled_line_2216__input2216.pdbqt_log.log	-10.9
untitled_line_2324__input2324.pdbqt_log.log	-10.9
untitled_line_2411__input2411.pdbqt_log.log	-10.9
untitled_line_2633__input2633.pdbqt_log.log	-10.9
untitled_line_26__input26.pdbqt_log.log	-10.9
untitled_line_2771__input2771.pdbqt_log.log	-10.9
untitled_line_3230__input3230.pdbqt_log.log	-10.9
untitled_line_3882__input3882.pdbqt_log.log	-10.9
untitled_line_3932__input3932.pdbqt_log.log	-10.9
untitled_line_4090__input4090.pdbqt_log.log	-10.9
untitled_line_421__input421.pdbqt_log.log	-10.9
untitled_line_4383__input4382.pdbqt_log.log	-10.9
untitled_line_4405__input4404.pdbqt_log.log	-10.9
untitled_line_6024__input6021.pdbqt_log.log	-10.9
untitled_line_6117__input6114.pdbqt_log.log	-10.9
untitled_line_6265__input6262.pdbqt_log.log	-10.9
untitled_line_6414__input6411.pdbqt_log.log	-10.9
untitled_line_6726__input6723.pdbqt_log.log	-10.9
untitled_line_6823__input6820.pdbqt_log.log	-10.9
untitled_line_7713__input7710.pdbqt_log.log	-10.9
untitled_line_7871__input7868.pdbqt_log.log	-10.9
untitled_line_8006__input8003.pdbqt_log.log	-10.9
untitled_line_8454__input8451.pdbqt_log.log	-10.9
untitled_line_8673__input8670.pdbqt_log.log	-10.9
untitled_line_8753__input8750.pdbqt_log.log	-10.9
untitled_line_9184__input9181.pdbqt_log.log	-10.9
untitled_line_9770__input9767.pdbqt_log.log	-10.9
untitled_line_979__input979.pdbqt_log.log	-10.9
untitled_line_1089__input1089.pdbqt_log.log	-10.8
untitled_line_1135__input1135.pdbqt_log.log	-10.8
untitled_line_1205__input1205.pdbqt_log.log	-10.8
untitled_line_1326__input1326.pdbqt_log.log	-10.8
untitled_line_1387__input1387.pdbqt_log.log	-10.8
untitled_line_1494__input1494.pdbqt_log.log	-10.8
untitled_line_1747__input1747.pdbqt_log.log	-10.8
untitled_line_1784__input1784.pdbqt_log.log	-10.8
untitled_line_1979__input1979.pdbqt_log.log	-10.8
untitled_line_2267__input2267.pdbqt_log.log	-10.8
untitled_line_2374__input2374.pdbqt_log.log	-10.8
untitled_line_238__input238.pdbqt_log.log	-10.8
untitled_line_2412__input2412.pdbqt_log.log	-10.8
untitled_line_2755__input2755.pdbqt_log.log	-10.8
untitled_line_3044__input3044.pdbqt_log.log	-10.8
untitled_line_3533__input3533.pdbqt_log.log	-10.8
untitled_line_3883__input3883.pdbqt_log.log	-10.8
untitled_line_428__input428.pdbqt_log.log	-10.8
untitled_line_4484__input4483.pdbqt_log.log	-10.8
untitled_line_451__input451.pdbqt_log.log	-10.8
untitled_line_4581__input4580.pdbqt_log.log	-10.8
untitled_line_5275__input5273.pdbqt_log.log	-10.8
untitled_line_5922__input5919.pdbqt_log.log	-10.8
untitled_line_6055__input6052.pdbqt_log.log	-10.8
untitled_line_6227__input6224.pdbqt_log.log	-10.8
untitled_line_6371__input6368.pdbqt_log.log	-10.8
untitled_line_653__input653.pdbqt_log.log	-10.8
untitled_line_6576__input6573.pdbqt_log.log	-10.8
untitled_line_6603__input6600.pdbqt_log.log	-10.8
untitled_line_6760__input6757.pdbqt_log.log	-10.8
untitled_line_6990__input6987.pdbqt_log.log	-10.8
untitled_line_7110__input7107.pdbqt_log.log	-10.8
untitled_line_715__input715.pdbqt_log.log	-10.8
untitled_line_7168__input7165.pdbqt_log.log	-10.8
untitled_line_7172__input7169.pdbqt_log.log	-10.8
untitled_line_7834__input7831.pdbqt_log.log	-10.8
untitled_line_7885__input7882.pdbqt_log.log	-10.8
untitled_line_7891__input7888.pdbqt_log.log	-10.8
untitled_line_78__input78.pdbqt_log.log	-10.8
untitled_line_7959__input7956.pdbqt_log.log	-10.8
untitled_line_8020__input8017.pdbqt_log.log	-10.8
untitled_line_8096__input8093.pdbqt_log.log	-10.8
untitled_line_8176__input8173.pdbqt_log.log	-10.8
untitled_line_84__input84.pdbqt_log.log	-10.8
untitled_line_8707__input8704.pdbqt_log.log	-10.8
untitled_line_9322__input9319.pdbqt_log.log	-10.8
untitled_line_9508__input9505.pdbqt_log.log	-10.8
untitled_line_1184__input1184.pdbqt_log.log	-10.7
untitled_line_1231__input1231.pdbqt_log.log	-10.7
untitled_line_1233__input1233.pdbqt_log.log	-10.7
untitled_line_1436__input1436.pdbqt_log.log	-10.7
untitled_line_1542__input1542.pdbqt_log.log	-10.7
untitled_line_1617__input1617.pdbqt_log.log	-10.7
untitled_line_2176__input2176.pdbqt_log.log	-10.7
untitled_line_2231__input2231.pdbqt_log.log	-10.7
untitled_line_2283__input2283.pdbqt_log.log	-10.7
untitled_line_2344__input2344.pdbqt_log.log	-10.7
untitled_line_2383__input2383.pdbqt_log.log	-10.7
untitled_line_2468__input2468.pdbqt_log.log	-10.7
untitled_line_2848__input2848.pdbqt_log.log	-10.7
untitled_line_2872__input2872.pdbqt_log.log	-10.7
untitled_line_290__input290.pdbqt_log.log	-10.7
untitled_line_3214__input3214.pdbqt_log.log	-10.7
untitled_line_3215__input3215.pdbqt_log.log	-10.7
untitled_line_3607__input3607.pdbqt_log.log	-10.7
untitled_line_3670__input3670.pdbqt_log.log	-10.7
untitled_line_3913__input3913.pdbqt_log.log	-10.7
untitled_line_3980__input3980.pdbqt_log.log	-10.7
untitled_line_411__input411.pdbqt_log.log	-10.7
untitled_line_4183__input4183.pdbqt_log.log	-10.7
untitled_line_4238__input4238.pdbqt_log.log	-10.7
untitled_line_4560__input4559.pdbqt_log.log	-10.7
untitled_line_4687__input4686.pdbqt_log.log	-10.7
untitled_line_4760__input4759.pdbqt_log.log	-10.7
untitled_line_5338__input5336.pdbqt_log.log	-10.7
untitled_line_5710__input5708.pdbqt_log.log	-10.7
untitled_line_6023__input6020.pdbqt_log.log	-10.7
untitled_line_6260__input6257.pdbqt_log.log	-10.7
untitled_line_6399__input6396.pdbqt_log.log	-10.7
untitled_line_6510__input6507.pdbqt_log.log	-10.7
untitled_line_6527__input6524.pdbqt_log.log	-10.7
untitled_line_6608__input6605.pdbqt_log.log	-10.7
untitled_line_6667__input6664.pdbqt_log.log	-10.7
untitled_line_6716__input6713.pdbqt_log.log	-10.7
untitled_line_6748__input6745.pdbqt_log.log	-10.7
untitled_line_6861__input6858.pdbqt_log.log	-10.7
untitled_line_6918__input6915.pdbqt_log.log	-10.7
untitled_line_7039__input7036.pdbqt_log.log	-10.7
untitled_line_7118__input7115.pdbqt_log.log	-10.7
untitled_line_7223__input7220.pdbqt_log.log	-10.7
untitled_line_7746__input7743.pdbqt_log.log	-10.7
untitled_line_7749__input7746.pdbqt_log.log	-10.7
untitled_line_7929__input7926.pdbqt_log.log	-10.7
untitled_line_8026__input8023.pdbqt_log.log	-10.7
untitled_line_8257__input8254.pdbqt_log.log	-10.7
untitled_line_8746__input8743.pdbqt_log.log	-10.7
untitled_line_883__input883.pdbqt_log.log	-10.7
untitled_line_8867__input8864.pdbqt_log.log	-10.7
untitled_line_9114__input9111.pdbqt_log.log	-10.7
untitled_line_9119__input9116.pdbqt_log.log	-10.7
untitled_line_9411__input9408.pdbqt_log.log	-10.7
untitled_line_9630__input9627.pdbqt_log.log	-10.7
untitled_line_9705__input9702.pdbqt_log.log	-10.7
untitled_line_1044__input1044.pdbqt_log.log	-10.6
untitled_line_1056__input1056.pdbqt_log.log	-10.6
untitled_line_1226__input1226.pdbqt_log.log	-10.6
untitled_line_1354__input1354.pdbqt_log.log	-10.6
untitled_line_15__input15.pdbqt_log.log	-10.6
untitled_line_1671__input1671.pdbqt_log.log	-10.6
untitled_line_1751__input1751.pdbqt_log.log	-10.6
untitled_line_2036__input2036.pdbqt_log.log	-10.6
untitled_line_2042__input2042.pdbqt_log.log	-10.6
untitled_line_2173__input2173.pdbqt_log.log	-10.6
untitled_line_2689__input2689.pdbqt_log.log	-10.6
untitled_line_2792__input2792.pdbqt_log.log	-10.6
untitled_line_2910__input2910.pdbqt_log.log	-10.6
untitled_line_3017__input3017.pdbqt_log.log	-10.6
untitled_line_3076__input3076.pdbqt_log.log	-10.6
untitled_line_3123__input3123.pdbqt_log.log	-10.6
untitled_line_3260__input3260.pdbqt_log.log	-10.6
untitled_line_3447__input3447.pdbqt_log.log	-10.6
untitled_line_3497__input3497.pdbqt_log.log	-10.6
untitled_line_351__input351.pdbqt_log.log	-10.6
untitled_line_3701__input3701.pdbqt_log.log	-10.6
untitled_line_4105__input4105.pdbqt_log.log	-10.6
untitled_line_4401__input4400.pdbqt_log.log	-10.6
untitled_line_47__input47.pdbqt_log.log	-10.6
untitled_line_4809__input4808.pdbqt_log.log	-10.6
untitled_line_4987__input4986.pdbqt_log.log	-10.6
untitled_line_5000__input4999.pdbqt_log.log	-10.6
untitled_line_5030__input5029.pdbqt_log.log	-10.6
untitled_line_5067__input5066.pdbqt_log.log	-10.6
untitled_line_50__input50.pdbqt_log.log	-10.6
untitled_line_5556__input5554.pdbqt_log.log	-10.6
untitled_line_5758__input5755.pdbqt_log.log	-10.6
untitled_line_5868__input5865.pdbqt_log.log	-10.6
untitled_line_5962__input5959.pdbqt_log.log	-10.6
untitled_line_6234__input6231.pdbqt_log.log	-10.6
untitled_line_6248__input6245.pdbqt_log.log	-10.6
[truncated: 9,212 more rows]

## Sheet: Supplementary Table 8
The docking scores of PFAS chemicals at the PXR allosteric site are shown below.
[truncated: 9,480 more rows]

[truncated: 5 more sheets: Supplementary Table 9, Supplementary Table 10, Supplementary Table 11, Supplementary Table 12, Supplementary Table 13]
